# Supplementary material for: Network reconstruction for trans acting genetic loci using multi-omics data and prior information
Source: Genome Med. 2022 Nov 7;14:125. doi: 10.1186/s13073-022-01124-9 (PMC9641770; doi:10.1186/s13073-022-01124-9)
Supplement: Supplementary file 2 — Additional file 2 Supplementary tables, large supporting tables with table titles as tabs. [file 13073_2022_1124_MOESM2_ESM.xlsx]

## Sheet: S1 meQTL hotspots
snp	snp.chr	snp.pos	A1	A2	cpg	cpg.chr	cpg.pos	ntrans
rs10103269	8	622078	C	A	cg00770636	13	77566064	16
rs10103269	8	633684	A	G	cg03987003	1	145516092	16
rs10103269	8	588072	A	T	cg04217952	7	101054654	16
rs10103269	8	649220	G	A	cg04330631	6	42018203	16
rs10103269	8	651610	A	G	cg05402854	6	111408840	16
rs10103269	8	623593	G	A	cg06826115	15	67835137	16
rs10103269	8	634921	G	C	cg07031794	2	26568949	16
rs10103269	8	627181	G	A	cg09506526	6	33422529	16
rs10103269	8	616484	G	A	cg13901143	3	108308257	16
rs10103269	8	650578	A	G	cg15231902	12	56618064	16
rs10103269	8	627269	C	A	cg15620385	12	26986279	16
rs10103269	8	622078	C	A	cg20325293	4	54244256	16
rs10103269	8	614843	G	C	cg21653878	19	54606055	16
rs10103269	8	627040	T	C	cg21871583	3	15374148	16
rs10103269	8	629637	C	T	cg22333016	4	54244258	16
rs10103269	8	634921	G	C	cg25680245	18	19284821	16
rs10248490	7	150068605	G	A	cg03180322	15	81604544	6
rs10248490	7	150050427	T	C	cg04450855	11	9288306	6
rs10248490	7	150051418	C	G	cg08676425	19	41882327	6
rs10248490	7	150051418	C	G	cg15432485	12	2039878	6
rs10248490	7	150054694	G	A	cg19841572	12	2039752	6
rs10248490	7	150064150	C	T	cg21054842	4	33062752	6
rs10268609	7	1967731	G	A	cg02510736	10	81205445	12
rs10268609	7	1962163	G	T	cg03400317	1	24070409	12
rs10268609	7	1967731	G	A	cg03471106	6	30294972	12
rs10268609	7	1962163	G	T	cg10628276	19	52430632	12
rs10268609	7	1962163	G	T	cg10840412	1	235813424	12
rs10268609	7	1967731	G	A	cg11693508	17	37793320	12
rs10268609	7	1964357	A	T	cg11754060	6	12012057	12
rs10268609	7	1961814	C	A	cg13375352	2	170683903	12
rs10268609	7	1962163	G	T	cg18949409	2	197036502	12
rs10268609	7	1962163	G	T	cg22232500	2	134024266	12
rs10268609	7	1914679	A	C	cg24694675	1	76082066	12
rs10268609	7	1962163	G	T	cg25206134	2	45395956	12
rs10401362	19	22523696	T	C	cg01915019	5	112823370	7
rs10401362	19	22531459	T	C	cg03932361	17	72667394	7
rs10401362	19	22523696	T	C	cg08759041	5	112824614	7
rs10401362	19	22523696	T	C	cg12855547	5	112824700	7
rs10401362	19	22523696	T	C	cg18121164	5	112824497	7
rs10401362	19	22523696	T	C	cg25956344	5	112824765	7
rs10401362	19	22523696	T	C	cg26094651	2	1802045	7
rs10405302	19	53152923	T	C	cg08083041	15	81070337	5
rs10405302	19	53122511	T	G	cg02889617	16	30832794	5
rs10405302	19	53160104	C	G	cg06326781	16	30832529	5
rs10405302	19	53130469	T	C	cg09941712	15	81068966	5
rs10405302	19	53122511	T	G	cg11282353	3	133706085	5
rs10405568	19	9741216	G	A	cg11970192	15	80215376	8
rs10405568	19	9722672	C	T	cg12065943	17	19881925	8
rs10405568	19	9738196	C	T	cg12884422	11	5830030	8
rs10405568	19	9858324	C	T	cg14372705	22	19141030	8
rs10405568	19	9873675	A	C	cg15837252	22	19138822	8
rs10405568	19	9803047	T	C	cg16569650	7	2773072	8
rs10405568	19	9824252	T	G	cg17341343	4	180546048	8
rs10405568	19	9876518	A	G	cg23801965	22	19138856	8
rs1051952	6	35465786	A	C	cg01694939	11	882636	10
rs1051952	6	35465786	A	C	cg02005231	16	21115843	10
rs1051952	6	35465786	A	C	cg09744036	17	79920530	10
rs1051952	6	35465786	A	C	cg13717817	3	57177391	10
rs1051952	6	35465786	A	C	cg14212966	1	53558392	10
rs1051952	6	35465786	A	C	cg19729649	17	79919727	10
rs1051952	6	35465786	A	C	cg20370909	7	4859229	10
rs1051952	6	35465786	A	C	cg20765408	13	25085669	10
rs1051952	6	35465786	A	C	cg25496417	8	144295084	10
rs1051952	6	35465786	A	C	cg26117521	5	158460303	10
rs10870226	10	134824132	C	T	cg00833448	2	217236872	10
rs10870226	10	134824132	C	T	cg02900253	1	6673709	10
rs10870226	10	134821422	C	T	cg04849907	2	54014222	10
rs10870226	10	134780983	C	T	cg05437823	6	50813676	10
rs10870226	10	134798532	A	G	cg09588271	1	62784651	10
rs10870226	10	134819585	A	G	cg09661370	7	27225299	10
rs10870226	10	134790182	C	T	cg09920051	11	3876822	10
rs10870226	10	134819585	A	G	cg16551454	22	45405919	10
rs10870226	10	134835135	A	G	cg21536992	19	49622564	10
rs10870226	10	134819585	A	G	cg22150397	12	82752718	10
rs11081558	18	77516217	C	T	cg05918682	3	127267038	12
rs11081558	18	77507682	C	T	cg22777949	11	810211	12
rs11081558	18	77507682	C	T	cg09220050	20	48770642	12
rs11081558	18	77503905	C	T	cg10676442	3	12525808	12
rs11081558	18	77506637	A	G	cg11604142	10	101989359	12
rs11081558	18	77508370	C	T	cg19423622	7	158362729	12
rs11081558	18	77508370	C	T	cg19628758	1	47973951	12
rs11081558	18	77508587	G	A	cg22231329	19	51071309	12
rs11081558	18	77509735	G	T	cg22691505	7	6312217	12
rs11081558	18	77507682	C	T	cg24451422	1	23751210	12
rs11081558	18	77482581	C	T	cg24458474	10	88126273	12
rs11081558	18	77499329	C	T	cg27502066	17	74380231	12
rs11666156	19	58788393	T	C	cg06016427	4	71862187	5
rs11666156	19	58790359	C	A	cg07721901	5	94726815	5
rs11666156	19	58787473	G	T	cg17431739	10	23384047	5
rs11666156	19	58786520	A	C	cg18468088	6	35490818	5
rs11666156	19	58790359	C	A	cg23360388	5	94726774	5
rs11670032	19	23166913	T	C	cg00849052	8	23570444	6
rs11670032	19	23138011	G	A	cg02814482	11	93822114	6
rs11670032	19	23205184	G	A	cg06366791	1	63249213	6
rs11670032	19	23120827	A	T	cg09846895	1	161442738	6
rs11670032	19	23166913	T	C	cg18625538	6	87832609	6
rs11670032	19	23182380	T	C	cg23188684	11	67383651	6
rs11671654	19	11981375	T	C	cg05670596	3	46448496	6
rs11671654	19	12014355	C	G	cg08891605	22	25027515	6
rs11671654	19	12014355	C	G	cg14486905	2	171677602	6
rs11671654	19	12082263	T	C	cg14933468	11	62138599	6
rs11671654	19	12014355	C	G	cg18005867	4	206232	6
rs11671654	19	11981375	T	C	cg00336149	3	53700195	6
rs11793438	9	140692781	G	A	cg01228893	12	56122637	11
rs11793438	9	140634522	T	C	cg01849637	5	148737564	11
rs11793438	9	140654833	G	A	cg09489445	19	12203066	11
rs11793438	9	140656514	T	C	cg09753657	1	159869927	11
rs11793438	9	140687759	G	T	cg13435649	2	182550065	11
rs11793438	9	140654833	G	A	cg14777772	4	55098130	11
rs11793438	9	140656514	T	C	cg15085454	19	35225418	11
rs11793438	9	140693181	G	A	cg15606819	19	49661083	11
rs11793438	9	140696524	G	A	cg16879549	17	7146439	11
rs11793438	9	140680532	G	A	cg22395299	21	47706029	11
rs11793438	9	140656514	T	C	cg27255667	10	13570454	11
rs11861102	16	87757857	G	A	cg01554453	6	132129103	9
rs11861102	16	87757857	G	A	cg02870950	10	46168231	9
rs11861102	16	87764267	A	T	cg03599547	12	56123102	9
rs11861102	16	87760814	G	T	cg05697849	1	50513766	9
rs11861102	16	87757857	G	A	cg16914151	15	75249787	9
rs11861102	16	87757857	G	A	cg18645906	4	15704599	9
rs11861102	16	87764267	A	T	cg22109262	4	17578738	9
rs11861102	16	87764267	A	T	cg23890506	1	155023350	9
rs11861102	16	87757857	G	A	cg25749165	10	75634242	9
rs11884956	2	1562377	T	A	cg00139244	10	31608402	6
rs11884956	2	1562377	T	A	cg05952120	17	61554416	6
rs11884956	2	1566426	A	G	cg07972135	11	105481322	6
rs11884956	2	1566426	A	G	cg08180952	15	75744002	6
rs11884956	2	1567780	G	C	cg12333707	5	172199303	6
rs11884956	2	1589316	A	T	cg26093954	3	50375239	6
rs11976837	7	63786553	A	C	cg02883147	12	9217769	7
rs11976837	7	63772161	G	A	cg04889069	8	57030408	7
rs11976837	7	63774584	G	T	cg08037114	1	1266700	7
rs11976837	7	63808867	C	A	cg13859589	9	7148129	7
rs11976837	7	64015379	A	T	cg14978242	5	79501131	7
rs11976837	7	63774243	T	C	cg17892169	17	7452644	7
rs11976837	7	63786553	A	C	cg25122629	2	54936822	7
rs12412214	10	101274033	A	G	cg01328833	19	4277322	16
rs12412214	10	101274425	T	C	cg01534125	1	231155818	16
rs12412214	10	101287586	A	G	cg03180134	4	141013665	16
rs12412214	10	101274425	T	C	cg03416628	12	54446505	16
rs12412214	10	101280279	A	G	cg10327067	8	37549202	16
rs12412214	10	101275149	A	C	cg13284646	17	32505474	16
rs12412214	10	101276256	G	A	cg13746518	9	137332241	16
rs12412214	10	101276256	G	A	cg15432485	12	2039878	16
rs12412214	10	101271982	C	A	cg17176619	13	99218657	16
rs12412214	10	101280279	A	G	cg19534753	3	123340306	16
rs12412214	10	101278725	C	T	cg19841572	12	2039752	16
rs12412214	10	101271982	C	A	cg21038291	17	70332630	16
rs12412214	10	101280279	A	G	cg21629821	19	46713473	16
rs12412214	10	101276256	G	A	cg21825792	12	5015078	16
rs12412214	10	101280279	A	G	cg22398259	8	144255688	16
rs12412214	10	101278725	C	T	cg26837192	2	48813184	16
rs12521051	5	575927	T	C	cg00577569	7	66093764	8
rs12521051	5	683860	C	T	cg05882415	6	36165121	8
rs12521051	5	574019	G	A	cg08313168	12	7315531	8
rs12521051	5	503369	C	T	cg10171347	10	134600301	8
rs12521051	5	547858	A	G	cg10743685	11	57298307	8
rs12521051	5	574072	G	A	cg11887960	12	57824829	8
rs12521051	5	560440	C	T	cg25482853	8	67687455	8
rs12521051	5	594987	A	C	cg27053975	1	166958233	8
rs13002640	2	28585015	T	C	cg05673882	5	74862702	7
rs13002640	2	28584077	C	G	cg07677157	12	66050928	7
rs13002640	2	28585015	T	C	cg07807757	7	50894570	7
rs13002640	2	28575961	T	C	cg19940644	1	12112386	7
rs13002640	2	28585015	T	C	cg21535931	8	145029603	7
rs13002640	2	28575961	T	C	cg27093918	16	69564625	7
rs13002640	2	28585015	T	C	cg27115863	22	37921640	7
rs13131922	4	190728078	A	G	cg00282249	13	37005566	6
rs13131922	4	190727733	G	A	cg02748427	1	92764574	6
rs13131922	4	190731543	G	C	cg12603560	11	57090070	6
rs13131922	4	190729918	A	C	cg12894917	11	9286517	6
rs13131922	4	190728278	G	A	cg16801267	11	47270308	6
rs13131922	4	190723859	C	T	cg23533926	12	111358616	6
rs13256023	8	61648551	C	T	cg00013899	1	64992433	34
rs13256023	8	61648551	C	T	cg00826902	1	3563954	34
rs13256023	8	61660163	A	G	cg00939727	2	134935506	34
rs13256023	8	61660163	A	G	cg02107842	5	66255772	34
rs13256023	8	61650831	A	T	cg02927202	2	174821978	34
rs13256023	8	61660163	A	G	cg03072740	12	56030437	34
rs13256023	8	61648551	C	T	cg04943713	10	35456472	34
rs13256023	8	61650831	A	T	cg06303168	12	56322959	34
rs13256023	8	61648551	C	T	cg07834396	10	23385979	34
rs13256023	8	61648551	C	T	cg09642075	15	74303043	34
rs13256023	8	61648551	C	T	cg10050397	11	111386269	34
rs13256023	8	61660163	A	G	cg12685548	3	180644451	34
rs13256023	8	61660163	A	G	cg13108141	7	129590607	34
rs13256023	8	61648551	C	T	cg13832441	12	45585210	34
rs13256023	8	61648551	C	T	cg14303526	10	101609768	34
rs13256023	8	61648551	C	T	cg14472551	11	33563060	34
rs13256023	8	61660163	A	G	cg15143938	17	58309046	34
rs13256023	8	61660163	A	G	cg15454074	12	76413973	34
rs13256023	8	61650831	A	T	cg15615645	10	104543040	34
rs13256023	8	61660163	A	G	cg16770832	14	56604516	34
rs13256023	8	61648551	C	T	cg00395296	22	42481778	34
rs13256023	8	61650831	A	T	cg21039723	2	231624046	34
rs13256023	8	61648551	C	T	cg17707295	4	130016279	34
rs13256023	8	61660163	A	G	cg20141108	1	165907859	34
rs13256023	8	61660163	A	G	cg20155875	17	66452567	34
rs13256023	8	61648551	C	T	cg20799917	2	38894198	34
rs13256023	8	61660163	A	G	cg21770436	11	93272548	34
rs13256023	8	61648551	C	T	cg22011526	6	36857605	34
rs13256023	8	61660163	A	G	cg22106847	5	118584299	34
rs13256023	8	61648551	C	T	cg24228231	4	71557171	34
rs13256023	8	61648551	C	T	cg17126924	17	25773641	34
rs13256023	8	61650831	A	T	cg25338454	12	26900022	34
rs13256023	8	61648551	C	T	cg26272069	6	29591706	34
rs13256023	8	61650831	A	T	cg26728282	15	76226687	34
rs13408	6	28046673	T	C	cg04746089	8	145501862	8
rs13408	6	28239681	A	G	cg07520269	11	84634188	8
rs13408	6	28239681	A	G	cg08823182	1	153514482	8
rs13408	6	28255040	G	C	cg14066773	19	2234262	8
rs13408	6	28212748	G	A	cg19808620	1	153514442	8
rs13408	6	28212748	G	A	cg20495738	12	2338399	8
rs13408	6	28329731	C	T	cg22664798	10	134750215	8
rs13408	6	28046673	T	C	cg25994622	19	15582775	8
rs1364109	16	68583511	A	G	cg00969119	3	13325360	9
rs1364109	16	68586322	G	T	cg01797488	17	66194621	9
rs1364109	16	68595505	T	C	cg08837884	19	4540782	9
rs1364109	16	68564124	G	C	cg10860553	5	1399854	9
rs1364109	16	68571457	A	C	cg17387870	12	133463607	9
rs1364109	16	68583309	G	A	cg21794419	3	182973032	9
rs1364109	16	68575172	G	C	cg22994198	19	1508528	9
rs1364109	16	68586801	G	A	cg25018951	4	25235369	9
rs1364109	16	68582424	G	A	cg25691026	19	8670586	9
rs140862292	3	27668351	G	C	cg03316881	10	49515028	10
rs140862292	3	27668351	G	C	cg03806038	6	149639041	10
rs140862292	3	27668351	G	C	cg05666828	4	146403874	10
rs140862292	3	27675844	T	C	cg08265551	1	151032119	10
rs140862292	3	27692606	A	G	cg10200820	5	102090930	10
rs140862292	3	27668351	G	C	cg10601287	11	119293861	10
rs140862292	3	27668351	G	C	cg14566946	3	27674834	10
rs140862292	3	27675844	T	C	cg20525461	12	12867724	10
rs140862292	3	27668351	G	C	cg24266670	11	115630629	10
rs140862292	3	27675844	T	C	cg27046936	1	78956847	10
rs142880590	19	21155558	T	C	cg01986008	15	23454144	10
rs142880590	19	21130283	G	A	cg02651400	20	25605095	10
rs142880590	19	21052454	G	T	cg06520134	20	45146311	10
rs142880590	19	21156633	G	T	cg07025583	5	157078881	10
rs142880590	19	21037720	C	T	cg10443980	16	25586856	10
rs142880590	19	21148182	A	C	cg13054224	15	65648254	10
rs142880590	19	21125710	T	A	cg18053973	4	174703955	10
rs142880590	19	21079346	G	A	cg21884421	15	65648103	10
rs142880590	19	21104446	T	G	cg27006947	7	63924280	10
rs142880590	19	21079346	G	A	cg27455781	15	65647600	10
rs1466607	5	1866025	G	A	cg01509141	13	44453359	5
rs1466607	5	1866025	G	A	cg05226967	18	55102913	5
rs1466607	5	1864856	A	G	cg06437144	17	45973627	5
rs1466607	5	1864856	A	G	cg10355989	2	9143982	5
rs1466607	5	1866025	G	A	cg15192143	17	77787315	5
rs1505307	3	24343330	T	C	cg11405200	6	14212128	8
rs1505307	3	24343330	T	C	cg10646145	2	9235600	8
rs1505307	3	24343330	T	C	cg14185922	9	130615188	8
rs1505307	3	24343330	T	C	cg15302379	10	102821848	8
rs1505307	3	24343330	T	C	cg21280392	17	47304116	8
rs1505307	3	24343330	T	C	cg26167841	10	102807218	8
rs1505307	3	24343330	T	C	cg27137887	11	46513635	8
rs1505307	3	24343330	T	C	cg27448532	4	148663146	8
rs1570038	20	59536227	G	A	cg06798642	4	48272082	5
rs1570038	20	59552829	G	A	cg08889373	1	6454109	5
rs1570038	20	59548852	A	G	cg10840412	1	235813424	5
rs1570038	20	59548852	A	G	cg21440829	7	100808893	5
rs1570038	20	59548852	A	G	cg21936789	3	47620545	5
rs1629983	11	61917002	A	G	cg11427898	15	38544983	7
rs1629983	11	61923657	T	A	cg13267368	14	50234727	7
rs1629983	11	61917002	A	G	cg18792904	6	83074812	7
rs1629983	11	61916802	G	A	cg19632805	14	76880315	7
rs1629983	11	61915077	T	C	cg19683457	6	105307726	7
rs1629983	11	61915077	T	C	cg27204544	7	134896097	7
rs1629983	11	61937185	T	C	cg27467803	13	58203618	7
rs16927931	10	72520738	G	A	cg08703038	12	131573552	5
rs16927931	10	72520738	G	A	cg08705958	13	113497324	5
rs16927931	10	72520738	G	A	cg08706141	22	20073403	5
rs16927931	10	72520738	G	A	cg08706492	1	247374357	5
rs16927931	10	72520738	G	A	cg08712722	4	153601180	5
rs17081933	4	57823476	C	T	cg00245890	3	58574042	37
rs17081933	4	57824451	G	A	cg00607627	16	28995994	37
rs17081933	4	57761417	T	C	cg01940708	17	29721727	37
rs17081933	4	57761417	T	C	cg02341119	17	74866479	37
rs17081933	4	57765731	G	C	cg03554925	12	132102981	37
rs17081933	4	57822869	T	A	cg04342110	19	38945908	37
rs17081933	4	57769824	T	C	cg04488476	6	33291696	37
rs17081933	4	57761417	T	C	cg04891961	17	27939900	37
rs17081933	4	57778685	A	G	cg05541096	9	124854664	37
rs17081933	4	57778685	A	G	cg05591728	16	68477022	37
rs17081933	4	57838583	G	T	cg05792494	6	43603252	37
rs17081933	4	57824932	A	G	cg06703222	16	69598327	37
rs17081933	4	57761417	T	C	cg07159958	14	51026681	37
rs17081933	4	57778685	A	G	cg07359306	3	52811297	37
rs17081933	4	57812765	T	A	cg08013793	3	49905354	37
rs17081933	4	57778685	A	G	cg08616943	7	130552600	37
rs17081933	4	57778645	G	A	cg09421562	17	56357994	37
rs17081933	4	57778685	A	G	cg10802680	12	122712075	37
rs17081933	4	57824932	A	G	cg14084907	1	3634811	37
rs17081933	4	57822869	T	A	cg14592794	17	26700958	37
rs17081933	4	57750725	G	A	cg16554148	1	3630882	37
rs17081933	4	57778685	A	G	cg16826777	17	43376882	37
rs17081933	4	57761417	T	C	cg17035539	1	229544326	37
rs17081933	4	57765816	G	A	cg17499324	19	40422963	37
rs17081933	4	57798189	G	A	cg17974684	2	71694284	37
rs17081933	4	57847443	T	G	cg20692268	1	25358981	37
rs17081933	4	57778685	A	G	cg22143387	5	176759081	37
rs17081933	4	57769824	T	C	cg22586405	20	44861339	37
rs17081933	4	57813895	G	A	cg22614532	12	57443357	37
rs17081933	4	57778645	G	A	cg23456739	6	33163286	37
rs17081933	4	57778645	G	A	cg24002003	15	101668143	37
rs17081933	4	57773908	G	A	cg24112628	6	150174215	37
rs17081933	4	57774843	C	T	cg25112191	1	151804260	37
rs17081933	4	57778645	G	A	cg25869889	11	6436464	37
rs17081933	4	57765816	G	A	cg26091247	11	118784336	37
rs17081933	4	57778685	A	G	cg27020362	5	138723394	37
rs17081933	4	57765816	G	A	cg27661104	2	232645033	37
rs17420384	2	495808	A	G	cg00789731	1	19577941	8
rs17420384	2	476926	A	G	cg02672368	13	111805930	8
rs17420384	2	502217	C	G	cg11083276	6	24911313	8
rs17420384	2	515593	C	T	cg12228919	15	44955936	8
rs17420384	2	502217	C	G	cg16655837	10	32636197	8
rs17420384	2	508705	T	C	cg23300368	8	68864908	8
rs17420384	2	495808	A	G	cg23482397	18	53257226	8
rs17420384	2	502217	C	G	cg24171337	2	105946028	8
rs17677199	15	41954613	C	G	cg01601299	3	128745637	7
rs17677199	15	42076068	G	A	cg09243021	7	142985019	7
rs17677199	15	42045160	T	C	cg09563216	1	150255241	7
rs17677199	15	42066190	T	C	cg13176979	6	79944654	7
rs17677199	15	41955825	G	T	cg15524336	11	8190822	7
rs17677199	15	42066190	T	C	cg19542048	19	10590162	7
rs17677199	15	42028354	C	A	cg20595215	3	8543014	7
rs17850402	16	30566747	G	A	cg01621268	7	75272341	6
rs17850402	16	30566747	G	A	cg01947769	1	2362403	6
rs17850402	16	30566747	G	A	cg03200166	11	61335254	6
rs17850402	16	30566747	G	A	cg09230667	1	3436115	6
rs17850402	16	30566747	G	A	cg20150887	17	43210745	6
rs17850402	16	30566747	G	A	cg22502001	1	2360018	6
rs2016598	19	38164602	C	G	cg00715122	8	59904538	28
rs2016598	19	38066782	G	A	cg01432405	16	3205498	28
rs2016598	19	37651714	C	T	cg01749784	4	113444577	28
rs2016598	19	38141758	C	A	cg03925294	4	6247629	28
rs2016598	19	38470653	C	T	cg04610667	7	75704037	28
rs2016598	19	37584650	C	T	cg05147525	12	6717762	28
rs2016598	19	38141758	C	A	cg05598678	8	133773099	28
rs2016598	19	38206461	A	G	cg05890898	20	37076913	28
rs2016598	19	38164602	C	G	cg06758448	2	192067742	28
rs2016598	19	38124179	G	A	cg07741805	5	35940037	28
rs2016598	19	38140966	T	C	cg09413013	17	76137024	28
rs2016598	19	38069192	C	G	cg12092507	12	104026551	28
rs2016598	19	38040076	C	T	cg13719712	11	43959984	28
rs2016598	19	38206461	A	G	cg14836839	17	42706084	28
rs2016598	19	38217894	C	A	cg15044270	3	196065485	28
rs2016598	19	38183115	T	C	cg18346182	10	734399	28
rs2016598	19	38206461	A	G	cg18370682	5	158239759	28
rs2016598	19	37518973	G	A	cg18894440	8	76321233	28
rs2016598	19	38141758	C	A	cg19480385	7	47078738	28
rs2016598	19	38206461	A	G	cg19646897	5	156536379	28
rs2016598	19	38206461	A	G	cg22157494	1	3774827	28
rs2016598	19	38292369	C	T	cg05734973	3	15139826	28
rs2016598	19	38243456	G	A	cg22866565	4	86718190	28
rs2016598	19	38141758	C	A	cg23313885	8	133773115	28
rs2016598	19	38164602	C	G	cg23597162	7	28102341	28
rs2016598	19	37927231	T	C	cg24637308	11	6592297	28
rs2016598	19	38164602	C	G	cg25929552	2	67551782	28
rs2016598	19	38141758	C	A	cg27159719	8	133772742	28
rs2062991	16	31870907	G	A	cg15203214	6	379489	5
rs2062991	16	32470856	T	C	cg07332563	6	291687	5
rs2062991	16	32628074	A	G	cg09823154	10	43332737	5
rs2062991	16	32417352	A	T	cg10270150	6	297974	5
rs2062991	16	32470856	T	C	cg13214185	14	107219616	5
rs2138019	2	1550309	T	C	cg00139244	10	31608402	6
rs2138019	2	1550309	T	C	cg05952120	17	61554416	6
rs2138019	2	1550309	T	C	cg07972135	11	105481322	6
rs2138019	2	1481492	C	T	cg08533336	11	119227717	6
rs2138019	2	1521719	C	A	cg12333707	5	172199303	6
rs2138019	2	1545110	G	A	cg23429981	6	97345948	6
rs2295981	13	112556865	T	G	cg02339418	12	123717776	7
rs2295981	13	112554669	G	A	cg07283098	3	134514086	7
rs2295981	13	112554669	G	A	cg08908184	10	102890974	7
rs2295981	13	112556865	T	G	cg15736978	20	2673202	7
rs2295981	13	112558503	T	A	cg25374640	6	170599090	7
rs2295981	13	112554669	G	A	cg26514337	18	57026503	7
rs2295981	13	112558503	T	A	cg27194049	6	79788061	7
rs2334028	2	239540279	A	G	cg01405143	19	9649327	5
rs2334028	2	239532941	T	C	cg07594831	8	101315560	5
rs2334028	2	239553368	C	T	cg08018585	13	46425866	5
rs2334028	2	239532941	T	C	cg16021909	1	248021091	5
rs2334028	2	239532941	T	C	cg16383389	1	94312390	5
rs2479756	13	114289149	T	C	cg00026974	17	42298151	5
rs2479756	13	114166247	C	G	cg06185924	10	27529785	5
rs2479756	13	114181316	A	T	cg07318453	4	74124502	5
rs2479756	13	114192393	T	G	cg07368265	1	219375142	5
rs2479756	13	114181160	G	A	cg12904880	6	30139832	5
rs252243	16	29239828	T	C	cg02201215	14	105714846	12
rs252243	16	29239828	T	C	cg03969070	1	36851558	12
rs252243	16	29246102	C	T	cg04242021	8	121137288	12
rs252243	16	29231707	A	G	cg07081054	17	52978409	12
rs252243	16	29239828	T	C	cg07370464	17	43394456	12
rs252243	16	29246993	C	G	cg10315993	2	27008359	12
rs252243	16	29245171	G	A	cg14381348	17	1394841	12
rs252243	16	29239828	T	C	cg16510040	1	40042432	12
rs252243	16	29239828	T	C	cg17334114	3	133646504	12
rs252243	16	29242488	G	C	cg18065318	4	140201433	12
rs252243	16	29245019	C	T	cg26284982	17	45401312	12
rs252243	16	29239828	T	C	cg26487966	5	54469136	12
rs260464	19	58777337	G	A	cg00424467	20	1377284	7
rs260464	19	58777337	G	A	cg01613294	22	36557607	7
rs260464	19	58800252	G	A	cg07721901	5	94726815	7
rs260464	19	58776480	G	A	cg14286514	9	32525315	7
rs260464	19	58775192	G	A	cg19241279	2	176175002	7
rs260464	19	58774762	G	T	cg21188533	3	53700263	7
rs260464	19	58799781	G	A	cg23360388	5	94726774	7
rs2685252	2	573717	C	T	cg11083276	6	24911313	5
rs2685252	2	573717	C	T	cg12228919	15	44955936	5
rs2685252	2	573717	C	T	cg16655837	10	32636197	5
rs2685252	2	573717	C	T	cg23300368	8	68864908	5
rs2685252	2	573717	C	T	cg24171337	2	105946028	5
rs2747429	6	29645613	C	A	cg01021742	17	77100132	16
rs2747429	6	29644502	C	T	cg01054891	19	57352729	16
rs2747429	6	29644502	C	T	cg01255021	16	1094653	16
rs2747429	6	29644633	C	T	cg01817393	20	57427642	16
rs2747429	6	29648377	T	C	cg02753903	19	38943525	16
rs2747429	6	29648137	G	A	cg03708907	19	38943334	16
rs2747429	6	29645613	C	A	cg06709072	1	111162296	16
rs2747429	6	29644502	C	T	cg08477528	11	117651217	16
rs2747429	6	29648398	G	C	cg10129154	16	1093823	16
rs2747429	6	29645118	G	C	cg10665892	12	1921115	16
rs2747429	6	29648199	C	T	cg14825413	8	144358566	16
rs2747429	6	29696852	C	T	cg19041006	19	57349679	16
rs2747429	6	29645613	C	A	cg20337385	14	39644624	16
rs2747429	6	29647545	T	C	cg20954971	21	44593642	16
rs2747429	6	29644502	C	T	cg21047367	2	11732905	16
rs2747429	6	29647628	T	A	cg27321311	19	38943420	16
rs28584076	8	144160320	T	C	cg00414561	15	23034473	5
rs28584076	8	144155986	C	T	cg08639523	1	228645117	5
rs28584076	8	144157122	G	A	cg13628577	5	122431121	5
rs28584076	8	144150944	C	T	cg15892115	18	55102922	5
rs28584076	8	144143131	T	G	cg16510040	1	40042432	5
rs2969049	7	2613573	T	G	cg08496742	19	56159485	6
rs2969049	7	2613573	T	G	cg16920189	15	100105709	6
rs2969049	7	2616960	G	A	cg19006130	11	118478252	6
rs2969049	7	2616960	G	A	cg19269956	6	30524408	6
rs2969049	7	2616960	G	A	cg23050442	10	26505156	6
rs2969049	7	2616960	G	A	cg27583038	1	234735904	6
rs2996579	10	38579088	C	T	cg03253629	4	105416336	7
rs2996579	10	38559479	G	A	cg03851309	11	62623544	7
rs2996579	10	38097775	C	G	cg06457011	20	39767490	7
rs2996579	10	38509905	A	G	cg07955995	7	130419159	7
rs2996579	10	38280348	G	A	cg22199969	2	233323840	7
rs2996579	10	38556576	C	T	cg23533926	12	111358616	7
rs2996579	10	38290878	C	T	cg24592213	2	224325363	7
rs3171692	22	41925535	T	C	cg06168204	6	27570548	5
rs3171692	22	41925535	T	C	cg07372596	16	3225686	5
rs3171692	22	41642212	C	T	cg21643217	7	4211566	5
rs3171692	22	42178441	G	A	cg24210428	3	15643525	5
rs3171692	22	41925535	T	C	cg25426208	6	27198646	5
rs34871518	19	58354265	G	A	cg09614876	4	52861831	11
rs34871518	19	58354935	G	T	cg12770741	17	883776	11
rs34871518	19	58352806	T	C	cg13326914	4	52862092	11
rs34871518	19	58354265	G	A	cg13347970	6	137809630	11
rs34871518	19	58348570	C	T	cg13721989	9	130689253	11
rs34871518	19	58354265	G	A	cg17450004	12	31370930	11
rs34871518	19	58348570	C	T	cg17757980	10	46971495	11
rs34871518	19	58329752	T	C	cg18887096	2	219472410	11
rs34871518	19	58348570	C	T	cg19998289	12	121861616	11
rs34871518	19	58354265	G	A	cg23853861	6	10720455	11
rs34871518	19	58348812	T	G	cg25687358	15	45409942	11
rs35273536	1	2261177	C	T	cg06738356	14	24046374	5
rs35273536	1	2256933	G	A	cg11547334	20	34287314	5
rs35273536	1	2261177	C	T	cg12132029	19	11616515	5
rs35273536	1	2261177	C	T	cg18313694	15	45480185	5
rs35273536	1	2261177	C	T	cg23388714	18	51750950	5
rs35611892	17	38253	T	A	cg01515516	19	14544032	7
rs35611892	17	37838	A	G	cg03530210	1	109584673	7
rs35611892	17	37838	A	G	cg09435190	22	50968297	7
rs35611892	17	44017	C	G	cg19582614	12	4381894	7
rs35611892	17	48684	G	A	cg19928764	5	40835490	7
rs35611892	17	43529	G	C	cg23084309	19	6280164	7
rs35611892	17	49439	A	T	cg26160196	6	18264854	7
rs3764289	16	29239829	G	A	cg02201215	14	105714846	20
rs3764289	16	29252470	G	A	cg03944266	4	141445314	20
rs3764289	16	29239829	G	A	cg03969070	1	36851558	20
rs3764289	16	29239829	G	A	cg05402854	6	111408840	20
rs3764289	16	29239829	G	A	cg05938628	5	16936458	20
rs3764289	16	29251704	G	C	cg07370464	17	43394456	20
rs3764289	16	29252470	G	A	cg07558894	7	98030477	20
rs3764289	16	29252470	G	A	cg08519233	3	105085521	20
rs3764289	16	29167368	C	G	cg10315993	2	27008359	20
rs3764289	16	29239829	G	A	cg10748086	3	13009316	20
rs3764289	16	29239829	G	A	cg11143796	4	178363279	20
rs3764289	16	29252470	G	A	cg13921324	7	99769118	20
rs3764289	16	29239829	G	A	cg16383001	1	100435543	20
rs3764289	16	29245881	G	A	cg16510040	1	40042432	20
rs3764289	16	29252470	G	A	cg17100696	17	71088862	20
rs3764289	16	29239829	G	A	cg17746833	17	39805051	20
rs3764289	16	29239829	G	A	cg21140353	5	179285936	20
rs3764289	16	29239829	G	A	cg23873523	11	2398502	20
rs3764289	16	29252470	G	A	cg25100848	1	27320937	20
rs3764289	16	29239829	G	A	cg26487966	5	54469136	20
rs378112	19	44405281	G	C	cg08486507	16	10476488	6
rs378112	19	44337803	T	C	cg10116893	17	9019124	6
rs378112	19	44421007	G	A	cg10189135	16	67516162	6
rs378112	19	44421929	T	C	cg19743666	2	30371484	6
rs378112	19	44331970	C	G	cg20372230	7	127911967	6
rs378112	19	44371393	G	A	cg23238438	2	179281861	6
rs3809627	16	30103160	C	A	cg00581334	3	137904059	26
rs3809627	16	30103160	C	A	cg01974375	1	151298954	26
rs3809627	16	30103160	C	A	cg03562367	21	17106209	26
rs3809627	16	30103160	C	A	cg06440348	4	81111527	26
rs3809627	16	30103160	C	A	cg06850687	12	56587526	26
rs3809627	16	30103160	C	A	cg06935438	9	4116989	26
rs3809627	16	30103160	C	A	cg12134349	8	142264816	26
rs3809627	16	30103160	C	A	cg10526841	6	30182507	26
rs3809627	16	30103160	C	A	cg10585941	1	214461479	26
rs3809627	16	30103160	C	A	cg10713839	4	81047158	26
rs3809627	16	30103160	C	A	cg10743102	3	177055590	26
rs3809627	16	30103160	C	A	cg11366363	13	51641069	26
rs3809627	16	30048077	C	G	cg11674448	1	41711766	26
rs3809627	16	30103160	C	A	cg12057242	2	9603687	26
rs3809627	16	30103160	C	A	cg13259506	3	139245593	26
rs3809627	16	30103160	C	A	cg14314729	5	179815975	26
rs3809627	16	30103160	C	A	cg15320998	7	148936039	26
rs3809627	16	30103160	C	A	cg16115689	17	78764256	26
rs3809627	16	30103160	C	A	cg16162590	5	159360802	26
rs3809627	16	30103160	C	A	cg19791714	11	118763901	26
rs3809627	16	30103160	C	A	cg21470947	6	32909493	26
rs3809627	16	30103160	C	A	cg21829239	1	160608184	26
rs3809627	16	30103160	C	A	cg22902505	4	81119473	26
rs3809627	16	30103160	C	A	cg23904377	20	2852292	26
rs3809627	16	30103160	C	A	cg24407086	2	202820266	26
rs3809627	16	30103160	C	A	cg25750408	19	44159698	26
rs3851760	16	29264225	A	G	cg02201215	14	105714846	6
rs3851760	16	29264225	A	G	cg03969070	1	36851558	6
rs3851760	16	29259775	C	T	cg10315993	2	27008359	6
rs3851760	16	29149596	A	G	cg11143796	4	178363279	6
rs3851760	16	29301302	G	A	cg16383001	1	100435543	6
rs3851760	16	29264508	T	C	cg23873523	11	2398502	6
rs3859321	18	77440128	T	G	cg00596521	2	175260560	7
rs3859321	18	77427844	A	G	cg22777949	11	810211	7
rs3859321	18	77501180	G	A	cg09723533	3	128968410	7
rs3859321	18	77509361	G	A	cg19628758	1	47973951	7
rs3859321	18	77441355	T	G	cg22231329	19	51071309	7
rs3859321	18	77508589	T	C	cg22691505	7	6312217	7
rs3859321	18	77538533	A	G	cg24458474	10	88126273	7
rs3902996	18	77622467	C	T	cg04703227	1	19923504	6
rs3902996	18	77630571	A	G	cg05926928	17	57297772	6
rs3902996	18	77629217	C	T	cg06100147	7	143059260	6
rs3902996	18	77635351	C	T	cg08055131	13	28673714	6
rs3902996	18	77629217	C	T	cg14227996	4	17616232	6
rs3902996	18	77626134	G	A	cg17300353	2	137522211	6
rs4235404	4	103440065	C	G	cg00499237	2	97169033	38
rs4235404	4	103433346	T	C	cg00580497	5	1153746	38
rs4235404	4	103433346	T	C	cg00730373	16	89050488	38
rs4235404	4	103434137	A	T	cg01127300	22	38614796	38
rs4235404	4	103433346	T	C	cg01426713	6	106517533	38
rs4235404	4	103400318	C	T	cg02240252	17	47931591	38
rs4235404	4	103433346	T	C	cg03052004	6	11702389	38
rs4235404	4	103432974	G	A	cg05146922	2	10634174	38
rs4235404	4	103423326	G	T	cg05376738	1	212923780	38
rs4235404	4	103423326	G	T	cg05405914	16	8972233	38
rs4235404	4	103433346	T	C	cg05503062	15	90324339	38
rs4235404	4	103417116	T	C	cg06169746	3	119419493	38
rs4235404	4	103423326	G	T	cg06178669	11	63334608	38
rs4235404	4	103434253	T	C	cg06619077	1	47656003	38
rs4235404	4	103440065	C	G	cg07037944	15	64290807	38
rs4235404	4	103423326	G	T	cg07285708	3	10291324	38
rs4235404	4	103433346	T	C	cg08548559	22	31686097	38
rs4235404	4	103434253	T	C	cg10521450	10	105439280	38
rs4235404	4	103433346	T	C	cg11012543	3	52231691	38
rs4235404	4	103444474	T	C	cg11152384	11	68934300	38
rs4235404	4	103433346	T	C	cg11827101	2	8468422	38
rs4235404	4	103434253	T	C	cg12428160	10	44500693	38
rs4235404	4	103433346	T	C	cg16983541	3	52231347	38
rs4235404	4	103444474	T	C	cg17215278	1	117114263	38
rs4235404	4	103423326	G	T	cg17578639	3	176862949	38
rs4235404	4	103422504	C	G	cg18643093	5	150521257	38
rs4235404	4	103438439	A	G	cg19313311	7	74058031	38
rs4235404	4	103423326	G	T	cg19352832	8	42608976	38
rs4235404	4	103401255	G	T	cg19893929	2	16105823	38
rs4235404	4	103444474	T	C	cg20774552	11	46415316	38
rs4235404	4	103434253	T	C	cg21141329	17	48290459	38
rs4235404	4	103423326	G	T	cg21529807	19	42134478	38
rs4235404	4	103440093	C	G	cg21695395	11	128364143	38
rs4235404	4	103449041	T	C	cg22322277	6	75459158	38
rs4235404	4	103423326	G	T	cg22514722	3	127473755	38
rs4235404	4	103423326	G	T	cg22870429	3	114027859	38
rs4235404	4	103417116	T	C	cg24957609	12	27125095	38
rs4235404	4	103423326	G	T	cg25123427	3	39054994	38
rs436744	19	22355575	T	A	cg00442109	10	23492798	25
rs436744	19	22128655	C	T	cg00934624	14	74318234	25
rs436744	19	22341032	T	C	cg02895582	8	142085723	25
rs436744	19	22397099	T	C	cg02935780	8	12788931	25
rs436744	19	22145727	C	T	cg06964475	5	51688	25
rs436744	19	22366423	C	T	cg07472579	6	10660390	25
rs436744	19	22333324	T	C	cg08042220	2	154727485	25
rs436744	19	22366423	C	T	cg08080396	3	11102832	25
rs436744	19	22377109	C	A	cg08215831	8	67090776	25
rs436744	19	22361741	T	C	cg08287724	21	35832141	25
rs436744	19	22346403	A	G	cg08530537	16	68014374	25
rs436744	19	22326439	G	A	cg08609839	5	1380611	25
rs436744	19	22313901	C	T	cg12206571	1	32052538	25
rs436744	19	22397099	T	C	cg15466909	8	144842965	25
rs436744	19	22215441	A	G	cg15843217	4	699224	25
rs436744	19	22355575	T	A	cg17074339	11	11642133	25
rs436744	19	22377109	C	A	cg17305181	8	67090581	25
rs436744	19	22356757	G	T	cg18118685	2	154729622	25
rs436744	19	22390462	G	C	cg18640030	8	67090752	25
rs436744	19	22397099	T	C	cg19340941	4	155702931	25
rs436744	19	22324637	G	A	cg19945060	8	41508779	25
rs436744	19	22314528	G	A	cg23048494	1	153517384	25
rs436744	19	22397099	T	C	cg23089913	10	120788366	25
rs436744	19	22215441	A	G	cg23986975	4	699288	25
rs436744	19	22321256	T	C	cg26224173	13	29329153	25
rs4690339	4	854712	T	C	cg01799862	16	67143802	6
rs4690339	4	854712	T	C	cg02698600	1	201450009	6
rs4690339	4	854712	T	C	cg07636117	2	237072957	6
rs4690339	4	854712	T	C	cg09821533	6	13712174	6
rs4690339	4	854712	T	C	cg17687970	8	22462467	6
rs4690339	4	854712	T	C	cg20822818	11	119235062	6
rs4747114	10	72684615	A	G	cg04246699	17	80674513	5
rs4747114	10	72680553	A	T	cg05735180	18	55095177	5
rs4747114	10	72680553	A	T	cg08510077	3	113666901	5
rs4747114	10	72680553	A	T	cg24312771	1	154378020	5
rs4747114	10	72680854	A	T	cg24728912	5	14143221	5
rs4799727	18	31396001	G	C	cg01365762	6	30457827	12
rs4799727	18	31402594	A	G	cg02011489	3	185216311	12
rs4799727	18	31396001	G	C	cg04226714	8	49833948	12
rs4799727	18	31413016	A	G	cg05207253	5	149829393	12
rs4799727	18	31393095	T	G	cg13755796	4	20253514	12
rs4799727	18	31396001	G	C	cg15310637	12	14927542	12
rs4799727	18	31393095	T	G	cg15819921	19	927150	12
rs4799727	18	31396001	G	C	cg19356117	13	23734304	12
rs4799727	18	31395397	G	A	cg20429954	7	126446875	12
rs4799727	18	31399844	C	T	cg23903470	6	30876145	12
rs4799727	18	31399468	A	G	cg26641920	6	116176427	12
rs4799727	18	31393095	T	G	cg27147174	7	100797783	12
rs4804644	19	11889347	C	T	cg10616300	11	66138557	5
rs4804644	19	11894535	C	G	cg19998289	12	121861616	5
rs4804644	19	11886175	C	T	cg20820876	2	98365143	5
rs4804644	19	11894535	C	G	cg21989299	2	70484546	5
rs4804644	19	11931113	G	A	cg23386330	11	13977556	5
rs4909209	7	158187565	C	T	cg01585784	2	120517537	7
rs4909209	7	158197037	G	T	cg02030672	11	45687055	7
rs4909209	7	158187136	G	A	cg02624704	1	173446429	7
rs4909209	7	158194935	A	C	cg03571225	17	54991993	7
rs4909209	7	158215647	G	T	cg05880490	6	132890978	7
rs4909209	7	158202404	G	A	cg24171337	2	105946028	7
rs4909209	7	158194329	C	T	cg25288420	1	78511713	7
rs56244108	7	1960825	G	A	cg10628276	19	52430632	5
rs56244108	7	1960801	A	C	cg10840412	1	235813424	5
rs56244108	7	1964222	A	G	cg11754060	6	12012057	5
rs56244108	7	1960825	G	A	cg22232500	2	134024266	5
rs56244108	7	1960801	A	C	cg25206134	2	45395956	5
rs57031482	18	10577402	C	T	cg04481722	22	18893717	6
rs57031482	18	10583547	A	G	cg06171619	16	188932	6
rs57031482	18	10581304	G	A	cg07589773	7	50343883	6
rs57031482	18	10583547	A	G	cg17858911	12	123012351	6
rs57031482	18	10581304	G	A	cg18119085	7	6121093	6
rs57031482	18	10583547	A	G	cg27130364	5	36151796	6
rs57743634	5	1662455	C	T	cg01963061	14	65879906	6
rs57743634	5	1662455	C	T	cg03469793	1	180199269	6
rs57743634	5	1662455	C	T	cg05595885	17	73266870	6
rs57743634	5	1662455	C	T	cg12013492	11	46143011	6
rs57743634	5	1662455	C	T	cg13972460	20	1165703	6
rs57743634	5	1661770	A	G	cg17562299	11	63674850	6
rs578868	6	122787063	T	C	cg03310242	12	2903563	9
rs578868	6	122751461	G	A	cg03492094	9	91994786	9
rs578868	6	122765948	A	G	cg10599571	21	35445161	9
rs578868	6	122721974	G	A	cg16739544	16	85518792	9
rs578868	6	122742375	A	G	cg18335681	19	1354361	9
rs578868	6	122813070	T	G	cg23170771	7	157129064	9
rs578868	6	122773635	A	C	cg24125648	15	44092606	9
rs578868	6	122762350	C	G	cg26853536	12	125399964	9
rs578868	6	122751461	G	A	cg27160284	19	46095477	9
rs58827878	5	178453104	C	G	cg04673465	4	85570164	7
rs58827878	5	178451107	T	C	cg05369942	4	142228617	7
rs58827878	5	178450995	T	C	cg10044101	6	133084289	7
rs58827878	5	178450646	C	G	cg13875033	1	3236688	7
rs58827878	5	178481936	C	G	cg17929920	19	11348704	7
rs58827878	5	178452958	C	G	cg26154268	14	22538783	7
rs58827878	5	178462032	C	T	cg27087233	6	138860932	7
rs59876891	19	12552102	T	G	cg01802532	4	56475905	15
rs59876891	19	12561383	G	C	cg04010248	2	242814898	15
rs59876891	19	12554198	T	C	cg04404240	8	144325376	15
rs59876891	19	12584930	A	T	cg05930684	9	130891137	15
rs59876891	19	12551674	C	A	cg06422694	16	2954011	15
rs59876891	19	12598715	G	C	cg11680605	15	74501317	15
rs59876891	19	12592151	A	G	cg10859192	12	54071672	15
rs59876891	19	12537513	T	A	cg11341438	22	42949526	15
rs59876891	19	12578106	G	A	cg13158894	17	20224345	15
rs59876891	19	12561383	G	C	cg16285941	8	144212930	15
rs59876891	19	12578502	G	A	cg17125837	11	358595	15
rs59876891	19	12561812	A	C	cg21631918	15	74501549	15
rs59876891	19	12552275	T	C	cg21993290	2	233703120	15
rs59876891	19	12549367	T	C	cg23370306	2	242823485	15
rs59876891	19	12535542	A	G	cg26697583	15	89992598	15
rs60626639	16	67605794	C	T	cg00213142	3	51672239	261
rs60626639	16	67625797	A	G	cg21454760	1	27087961	261
rs60626639	16	67625797	A	G	cg00337440	8	27182122	261
rs60626639	16	67625797	A	G	cg00397859	20	13768987	261
rs60626639	16	67625797	A	G	cg00415704	15	93630536	261
rs60626639	16	67573367	G	C	cg00516481	21	44073202	261
rs60626639	16	67625797	A	G	cg00602811	2	145278564	261
rs60626639	16	67625797	A	G	cg00616082	6	30690587	261
rs60626639	16	67625797	A	G	cg00665106	1	201515370	261
rs60626639	16	67625797	A	G	cg00688311	12	133100714	261
rs60626639	16	67625797	A	G	cg00771084	2	242598843	261
rs60626639	16	67625797	A	G	cg00794400	1	17746510	261
rs60626639	16	67625797	A	G	cg00838415	19	47253604	261
rs60626639	16	67605794	C	T	cg00916854	12	123350361	261
rs60626639	16	67625797	A	G	cg00950381	17	74272364	261
rs60626639	16	67605794	C	T	cg00985388	3	183952212	261
rs60626639	16	67625797	A	G	cg01080902	19	44039870	261
rs60626639	16	67560613	T	C	cg01223512	4	129784819	261
rs60626639	16	67625797	A	G	cg01317029	3	184063497	261
rs60626639	16	67605794	C	T	cg01616356	22	50895351	261
rs60626639	16	67625797	A	G	cg01899620	13	113689422	261
rs60626639	16	67625797	A	G	cg02106466	5	141339777	261
rs60626639	16	67605794	C	T	cg02214623	5	180671896	261
rs60626639	16	67573367	G	C	cg02276665	5	138088442	261
rs60626639	16	67625797	A	G	cg02339083	22	45740309	261
rs60626639	16	67581883	A	G	cg02506717	7	28338790	261
rs60626639	16	67573367	G	C	cg02622852	11	57016682	261
rs60626639	16	67605794	C	T	cg02646073	5	139619584	261
rs60626639	16	67581883	A	G	cg02801114	6	125476162	261
rs60626639	16	67625797	A	G	cg02832224	1	54825291	261
rs60626639	16	67605794	C	T	cg02888092	2	238865252	261
rs60626639	16	67605794	C	T	cg03160935	9	132242593	261
rs60626639	16	67625797	A	G	cg03227037	20	62212228	261
rs60626639	16	67605794	C	T	cg03298700	2	220295753	261
rs60626639	16	67605794	C	T	cg03628033	14	105265909	261
rs60626639	16	67605794	C	T	cg03669147	8	16857578	261
rs60626639	16	67625797	A	G	cg03763300	8	69246056	261
rs60626639	16	67625797	A	G	cg03806501	7	81130829	261
rs60626639	16	67625797	A	G	cg03877174	17	4923126	261
rs60626639	16	67573367	G	C	cg03890167	1	203242638	261
rs60626639	16	67625797	A	G	cg03918288	8	145101324	261
rs60626639	16	67605794	C	T	cg04006303	17	61934523	261
rs60626639	16	67573367	G	C	cg04412116	2	27488313	261
rs60626639	16	67625797	A	G	cg04420349	14	70512963	261
rs60626639	16	67605794	C	T	cg04462774	12	50368110	261
rs60626639	16	67625797	A	G	cg04550950	1	90299895	261
rs60626639	16	67625797	A	G	cg04571584	1	113047945	261
rs60626639	16	67581883	A	G	cg04649530	9	132113372	261
rs60626639	16	67625797	A	G	cg04671476	5	180240653	261
rs60626639	16	67605794	C	T	cg04766061	17	30810854	261
rs60626639	16	67625797	A	G	cg04772644	6	33165428	261
rs60626639	16	67605794	C	T	cg05122453	9	130532879	261
rs60626639	16	67573367	G	C	cg05168015	5	171880461	261
rs60626639	16	67625797	A	G	cg05168580	14	103572194	261
rs60626639	16	67573367	G	C	cg05251861	17	43503394	261
rs60626639	16	67625797	A	G	cg05365199	1	221604887	261
rs60626639	16	67605794	C	T	cg05376485	14	105442241	261
rs60626639	16	67605794	C	T	cg05504759	3	52087583	261
rs60626639	16	67625797	A	G	cg05529039	17	40995583	261
rs60626639	16	67625797	A	G	cg05766107	11	63702235	261
rs60626639	16	67625797	A	G	cg05845765	7	101880148	261
rs60626639	16	67573367	G	C	cg05886626	15	39873553	261
rs60626639	16	67605794	C	T	cg05891849	17	8736136	261
rs60626639	16	67605794	C	T	cg05941631	2	46521469	261
rs60626639	16	67605794	C	T	cg06019726	5	133897654	261
rs60626639	16	67625797	A	G	cg06024215	17	75210996	261
rs60626639	16	67581883	A	G	cg06181697	3	50294603	261
rs60626639	16	67625797	A	G	cg06218344	8	142394747	261
rs60626639	16	67625797	A	G	cg06288351	20	43729897	261
rs60626639	16	67625797	A	G	cg06310589	6	126109139	261
rs60626639	16	67605794	C	T	cg06369349	19	49503178	261
rs60626639	16	67573367	G	C	cg06407111	17	73872650	261
rs60626639	16	67625797	A	G	cg06727093	5	156769991	261
rs60626639	16	67605794	C	T	cg06741909	14	24767084	261
rs60626639	16	67605794	C	T	cg06829788	1	228581405	261
rs60626639	16	67605794	C	T	cg06861736	22	20918809	261
rs60626639	16	67625797	A	G	cg06910125	5	177034441	261
rs60626639	16	67605794	C	T	cg06996423	10	105236233	261
rs60626639	16	67605794	C	T	cg07162320	1	155295267	261
rs60626639	16	67605794	C	T	cg07280272	15	41230536	261
rs60626639	16	67625797	A	G	cg07408456	19	15590532	261
rs60626639	16	67573367	G	C	cg07570835	1	22029963	261
rs60626639	16	67573367	G	C	cg07647651	6	42878931	261
rs60626639	16	67625797	A	G	cg07717512	6	31026287	261
rs60626639	16	67625797	A	G	cg07718813	1	6640976	261
rs60626639	16	67605794	C	T	cg07949217	9	124497981	261
rs60626639	16	67625797	A	G	cg08323969	17	40770823	261
rs60626639	16	67560613	T	C	cg08591668	11	94150725	261
rs60626639	16	67605794	C	T	cg08713098	7	100005500	261
rs60626639	16	67625797	A	G	cg08722675	4	8412549	261
rs60626639	16	67605794	C	T	cg08737116	1	116563487	261
rs60626639	16	67625797	A	G	cg08761208	15	65693289	261
rs60626639	16	67605794	C	T	cg08799727	7	80549660	261
rs60626639	16	67605794	C	T	cg08969220	17	45791851	261
rs60626639	16	67605794	C	T	cg09219547	6	166870055	261
rs60626639	16	67560613	T	C	cg09696560	3	185178617	261
rs60626639	16	67605794	C	T	cg17910478	1	228581288	261
rs60626639	16	67560613	T	C	cg09900893	1	26865376	261
rs60626639	16	67605794	C	T	cg10044470	14	104866284	261
rs60626639	16	67605794	C	T	cg10090414	8	142309652	261
rs60626639	16	67605794	C	T	cg10124993	14	105478712	261
rs60626639	16	67625797	A	G	cg10637688	11	1846414	261
rs60626639	16	67605794	C	T	cg10662179	12	4417170	261
rs60626639	16	67605794	C	T	cg10718130	8	145539893	261
rs60626639	16	67625797	A	G	cg10754935	10	104182753	261
rs60626639	16	67625797	A	G	cg10799608	22	44342366	261
rs60626639	16	67605794	C	T	cg10801607	2	44518930	261
rs60626639	16	67625797	A	G	cg10841756	1	161059267	261
rs60626639	16	67605794	C	T	cg10892403	11	62676929	261
rs60626639	16	67625797	A	G	cg11087128	2	38693029	261
rs60626639	16	67605794	C	T	cg11152412	15	74927688	261
rs60626639	16	67573367	G	C	cg11406453	1	101602562	261
rs60626639	16	67605794	C	T	cg11453058	19	14064176	261
rs60626639	16	67605794	C	T	cg11465639	17	19241549	261
rs60626639	16	67573367	G	C	cg11552868	11	128424176	261
rs60626639	16	67605794	C	T	cg11614513	3	48193276	261
rs60626639	16	67573367	G	C	cg11660018	11	86510915	261
rs60626639	16	67605794	C	T	cg11676409	1	161150496	261
rs60626639	16	67573367	G	C	cg12137220	17	19220813	261
rs60626639	16	67625797	A	G	cg12145394	5	177573275	261
rs60626639	16	67605794	C	T	cg12347757	7	139779027	261
rs60626639	16	67573367	G	C	cg12350474	17	46578476	261
rs60626639	16	67625797	A	G	cg12524640	1	2983056	261
rs60626639	16	67605794	C	T	cg12781678	7	100053754	261
rs60626639	16	67605794	C	T	cg12963529	20	43540202	261
rs60626639	16	67581883	A	G	cg13094752	14	23305548	261
rs60626639	16	67605794	C	T	cg13120986	12	7168012	261
rs60626639	16	67581883	A	G	cg13206063	6	109777592	261
rs60626639	16	67573367	G	C	cg13208413	12	109162390	261
rs60626639	16	67605794	C	T	cg13289827	10	134752472	261
rs60626639	16	67605794	C	T	cg13327134	12	53618407	261
rs60626639	16	67573367	G	C	cg13437146	19	3575538	261
rs60626639	16	67573367	G	C	cg13511885	3	128594740	261
rs60626639	16	67605794	C	T	cg13896879	1	150785718	261
rs60626639	16	67605794	C	T	cg13957175	9	139233849	261
rs60626639	16	67573367	G	C	cg13971484	9	134353962	261
rs60626639	16	67581883	A	G	cg14074486	1	161195356	261
rs60626639	16	67573367	G	C	cg14129473	5	10695241	261
rs60626639	16	67625797	A	G	cg14164816	1	91483823	261
rs60626639	16	67605794	C	T	cg14176088	1	9785289	261
rs60626639	16	67651879	G	A	cg14258501	6	31680228	261
rs60626639	16	67573367	G	C	cg14374799	8	21882942	261
rs60626639	16	67605794	C	T	cg14428706	6	31657467	261
rs60626639	16	67605794	C	T	cg14736911	4	120057818	261
rs60626639	16	67605794	C	T	cg14738823	12	15090958	261
rs60626639	16	67605794	C	T	cg14992656	2	58676652	261
rs60626639	16	67605794	C	T	cg15197657	5	176916434	261
rs60626639	16	67625797	A	G	cg15225991	10	134468436	261
rs60626639	16	67573367	G	C	cg15325070	1	2792704	261
rs60626639	16	67605794	C	T	cg15374751	2	11925224	261
rs60626639	16	67625797	A	G	cg15426660	7	140347007	261
rs60626639	16	67605794	C	T	cg15650298	8	144896694	261
rs60626639	16	67625797	A	G	cg15676988	11	58281496	261
rs60626639	16	67625797	A	G	cg15712177	1	25236296	261
rs60626639	16	67605794	C	T	cg15737302	11	118302063	261
rs60626639	16	67605794	C	T	cg15773539	17	61520112	261
rs60626639	16	67625797	A	G	cg15998609	1	216774956	261
rs60626639	16	67605794	C	T	cg16296843	12	49947416	261
rs60626639	16	67605794	C	T	cg16409795	3	150497431	261
rs60626639	16	67625797	A	G	cg16519217	6	31038713	261
rs60626639	16	67625797	A	G	cg16549085	11	2951981	261
rs60626639	16	67625797	A	G	cg16586518	3	47040214	261
rs60626639	16	67625797	A	G	cg16693313	10	30147659	261
rs60626639	16	67625797	A	G	cg16725944	12	133215533	261
rs60626639	16	67625797	A	G	cg16840547	17	48458462	261
rs60626639	16	67625797	A	G	cg17101285	12	49725480	261
rs60626639	16	67605794	C	T	cg17172331	17	76081215	261
rs60626639	16	67605794	C	T	cg17450815	12	53584001	261
rs60626639	16	67573367	G	C	cg17457912	17	1617102	261
rs60626639	16	67625797	A	G	cg17482801	11	66862565	261
rs60626639	16	67605794	C	T	cg17488937	2	11878864	261
rs60626639	16	67573367	G	C	cg17952719	2	28612965	261
rs60626639	16	67573367	G	C	cg18043514	5	158531132	261
rs60626639	16	67605794	C	T	cg18150280	1	192776859	261
rs60626639	16	67573367	G	C	cg18303477	10	94180046	261
rs60626639	16	67625797	A	G	cg18396317	14	24028894	261
rs60626639	16	67625797	A	G	cg18419175	7	6199980	261
rs60626639	16	67573367	G	C	cg18559799	17	42018275	261
rs60626639	16	67625797	A	G	cg18617808	7	5717675	261
rs60626639	16	67605794	C	T	cg18625289	19	1591035	261
rs60626639	16	67625797	A	G	cg18651026	6	33140660	261
rs60626639	16	67605794	C	T	cg18702971	22	29920546	261
rs60626639	16	67625797	A	G	cg18796027	6	33375357	261
rs60626639	16	67605794	C	T	cg18797590	4	15480643	261
rs60626639	16	67625797	A	G	cg18908845	14	78121495	261
rs60626639	16	67573367	G	C	cg18996141	3	71359873	261
rs60626639	16	67605794	C	T	cg19120897	18	5546794	261
rs60626639	16	67573367	G	C	cg19187682	20	62682021	261
rs60626639	16	67605794	C	T	cg19267254	1	15828075	261
rs60626639	16	67605794	C	T	cg19298856	19	49979789	261
rs60626639	16	67605794	C	T	cg19370689	7	102558323	261
rs60626639	16	67625797	A	G	cg19371795	19	7295107	261
rs60626639	16	67573367	G	C	cg19520710	12	57915613	261
rs60626639	16	67573367	G	C	cg19610615	14	78446340	261
rs60626639	16	67625797	A	G	cg19925215	8	80964918	261
rs60626639	16	67573367	G	C	cg19925780	1	101509557	261
rs60626639	16	67625797	A	G	cg20133890	6	31680144	261
rs60626639	16	67625797	A	G	cg20214328	19	39378302	261
rs60626639	16	67605794	C	T	cg20232503	11	77125157	261
rs60626639	16	67605794	C	T	cg20457147	14	61787823	261
rs60626639	16	67625797	A	G	cg20524040	20	62701344	261
rs60626639	16	67625797	A	G	cg20628663	10	43360327	261
rs60626639	16	67605794	C	T	cg20697044	17	64971888	261
rs60626639	16	67605794	C	T	cg20742389	19	14591033	261
rs60626639	16	67651879	G	A	cg20811236	18	46501400	261
rs60626639	16	67625797	A	G	cg20975708	19	48044131	261
rs60626639	16	67573367	G	C	cg21104363	7	65419248	261
rs60626639	16	67625797	A	G	cg21146537	22	35695301	261
rs60626639	16	67605794	C	T	cg21303039	2	149793681	261
rs60626639	16	67573367	G	C	cg21648260	17	54707430	261
rs60626639	16	67573367	G	C	cg21922810	1	6669887	261
rs60626639	16	67625797	A	G	cg21941821	22	39712633	261
rs60626639	16	67605794	C	T	cg21957813	11	44638520	261
rs60626639	16	67605794	C	T	cg21995800	1	111984376	261
rs60626639	16	67625797	A	G	cg22032961	1	207152909	261
rs60626639	16	67625797	A	G	cg22112841	6	31740938	261
rs60626639	16	67573367	G	C	cg22128896	11	33087476	261
rs60626639	16	67625797	A	G	cg22179564	5	74199422	261
rs60626639	16	67581883	A	G	cg22332666	2	190628945	261
rs60626639	16	67605794	C	T	cg22346959	1	204082391	261
rs60626639	16	67605794	C	T	cg22454686	8	81807805	261
rs60626639	16	67625797	A	G	cg22637865	22	43486524	261
rs60626639	16	67605794	C	T	cg22825202	14	77767650	261
rs60626639	16	67573367	G	C	cg23078123	1	68577796	261
rs60626639	16	67581883	A	G	cg23202926	10	43700652	261
rs60626639	16	67625797	A	G	cg23239407	17	40555473	261
rs60626639	16	67573367	G	C	cg23310290	7	676291	261
rs60626639	16	67605794	C	T	cg23371208	11	57408514	261
rs60626639	16	67605794	C	T	cg10822172	7	28338757	261
rs60626639	16	67625797	A	G	cg23959976	19	41187143	261
rs60626639	16	67605794	C	T	cg24016626	11	119242685	261
rs60626639	16	67605794	C	T	cg24043628	1	225960108	261
rs60626639	16	67625797	A	G	cg24110540	7	37274621	261
rs60626639	16	67605794	C	T	cg24429974	1	161195180	261
rs60626639	16	67573367	G	C	cg24558188	22	46432835	261
rs60626639	16	67625797	A	G	cg24590353	6	149295148	261
rs60626639	16	67605794	C	T	cg24674215	13	51723181	261
rs60626639	16	67573367	G	C	cg24876368	10	79475025	261
rs60626639	16	67605794	C	T	cg25065981	6	32086755	261
rs60626639	16	67625797	A	G	cg25154244	10	135060549	261
rs60626639	16	67611443	T	C	cg25202111	10	99519374	261
rs60626639	16	67625797	A	G	cg25365958	13	42615991	261
rs60626639	16	67625797	A	G	cg25376310	6	158018910	261
rs60626639	16	67625797	A	G	cg25678270	13	99002384	261
rs60626639	16	67625797	A	G	cg25751484	19	13915817	261
rs60626639	16	67581883	A	G	cg25879142	7	4671391	261
rs60626639	16	67625797	A	G	cg25894160	20	24974513	261
rs60626639	16	67605794	C	T	cg25968437	6	33819738	261
rs60626639	16	67581883	A	G	cg25985504	15	96303955	261
rs60626639	16	67605794	C	T	cg26040101	2	60229772	261
rs60626639	16	67625797	A	G	cg26159990	1	44760607	261
rs60626639	16	67605794	C	T	cg26545918	15	68124484	261
rs60626639	16	67605794	C	T	cg26569002	5	148747323	261
rs60626639	16	67625797	A	G	cg26628907	17	38195238	261
rs60626639	16	67605794	C	T	cg26682337	5	145429192	261
rs60626639	16	67625797	A	G	cg26884773	1	235256863	261
rs60626639	16	67625797	A	G	cg26965639	7	142606734	261
rs60626639	16	67625797	A	G	cg26972389	5	169407753	261
rs60626639	16	67625797	A	G	cg27001603	6	32086758	261
rs60626639	16	67605794	C	T	cg27653384	22	22293118	261
rs60626639	16	67605794	C	T	cg27665985	15	66116727	261
rs60722046	19	12103906	G	A	cg03369957	7	100252863	6
rs60722046	19	12076851	G	A	cg08690976	6	90349330	6
rs60722046	19	12017954	A	G	cg10686758	17	39279735	6
rs60722046	19	12179712	G	A	cg16506114	3	96495797	6
rs60722046	19	12076851	G	A	cg20678082	1	168356591	6
rs60722046	19	12076851	G	A	cg27103436	3	96495374	6
rs6141779	20	31255035	C	G	cg09076584	17	26941253	12
rs6141779	20	31259876	C	T	cg06618629	17	4437077	12
rs6141779	20	31255800	C	T	cg23661483	19	15227219	12
rs6141779	20	31247154	G	A	cg10427868	10	80936798	12
rs6141779	20	31247154	G	A	cg12076102	17	62084322	12
rs6141779	20	31259366	C	T	cg12332902	2	98330020	12
rs6141779	20	31246662	A	C	cg14872454	12	54685301	12
rs6141779	20	31255800	C	T	cg16824126	22	41626394	12
rs6141779	20	31263507	A	G	cg01911077	11	64531743	12
rs6141779	20	31246662	A	C	cg17652998	10	101370592	12
rs6141779	20	31259366	C	T	cg20792833	11	67205195	12
rs6141779	20	31263342	C	T	cg05473987	5	10734605	12
rs61609068	18	14105016	C	A	cg02688118	13	114918456	7
rs61609068	18	14105016	C	A	cg08245096	7	140135299	7
rs61609068	18	14112279	T	C	cg14329976	8	11627812	7
rs61609068	18	14112279	T	C	cg15714846	2	208631684	7
rs61609068	18	14105016	C	A	cg18792146	1	235105751	7
rs61609068	18	14105016	C	A	cg22582617	15	97307936	7
rs61609068	18	14112279	T	C	cg27510503	22	22012035	7
rs6508355	18	22818260	C	T	cg05655806	3	111260756	10
rs6508355	18	22825993	A	G	cg06647693	16	88590340	10
rs6508355	18	22818260	C	T	cg08243524	19	6482011	10
rs6508355	18	22825993	A	G	cg09186101	17	80197062	10
rs6508355	18	22830779	C	T	cg11202345	17	76976057	10
rs6508355	18	22825993	A	G	cg11573518	7	73721031	10
rs6508355	18	22812508	C	T	cg14604066	9	139590572	10
rs6508355	18	22825993	A	G	cg14837598	8	21916635	10
rs6508355	18	22861918	T	C	cg21375204	7	73752935	10
rs6508355	18	22819886	T	C	cg22510139	1	3058822	10
rs6511961	19	14820112	G	A	cg02148654	7	157296159	13
rs6511961	19	14826016	C	T	cg02174232	3	49712164	13
rs6511961	19	14817548	T	A	cg04264726	3	49710768	13
rs6511961	19	14820112	G	A	cg05433805	3	37204814	13
rs6511961	19	14835078	T	C	cg05635169	5	113589213	13
rs6511961	19	14818905	T	C	cg09511477	7	99964511	13
rs6511961	19	14826016	C	T	cg10282807	12	6756551	13
rs6511961	19	14817988	G	A	cg12569119	10	105541150	13
rs6511961	19	14835078	T	C	cg12655542	2	20357306	13
rs6511961	19	14801166	C	T	cg16953297	3	183993906	13
rs6511961	19	14837286	C	T	cg20832320	3	49712339	13
rs6511961	19	14826016	C	T	cg23626546	6	13924355	13
rs6511961	19	14801062	T	C	cg26981978	16	24494118	13
rs66867577	10	44107407	A	C	cg01363474	4	6344484	9
rs66867577	10	44018170	G	C	cg04104695	5	139058749	9
rs66867577	10	44026462	C	G	cg04331601	19	17633880	9
rs66867577	10	44100524	C	G	cg08433504	15	39872071	9
rs66867577	10	44110651	T	G	cg09012091	6	24431322	9
rs66867577	10	44110651	T	G	cg09498078	5	16736823	9
rs66867577	10	44100524	C	G	cg12484072	15	39872463	9
rs66867577	10	44107407	A	C	cg18281842	11	70213523	9
rs66867577	10	44100524	C	G	cg18456747	5	94957269	9
rs6731700	2	85760991	C	G	cg00607627	16	28995994	5
rs6731700	2	85769975	A	G	cg02650017	17	47301614	5
rs6731700	2	85760991	C	G	cg03699074	16	88849875	5
rs6731700	2	85760991	C	G	cg08539067	3	49395985	5
rs6731700	2	85760991	C	G	cg24002003	15	101668143	5
rs6756713	2	231206750	C	G	cg06636427	7	1273200	12
rs6756713	2	231206750	C	G	cg07339662	7	1271925	12
rs6756713	2	231230084	A	G	cg07765161	7	1272325	12
rs6756713	2	231210763	G	T	cg08297751	4	174448705	12
rs6756713	2	231227609	A	G	cg10852861	4	174446201	12
rs6756713	2	231221252	C	A	cg10933003	4	174448341	12
rs6756713	2	231223383	T	C	cg16123202	7	1287145	12
rs6756713	2	231227609	A	G	cg17242937	4	111561114	12
rs6756713	2	231206750	C	G	cg19134945	4	111558566	12
rs6756713	2	231207702	T	A	cg21029045	4	111551987	12
rs6756713	2	231227609	A	G	cg24925400	4	111552353	12
rs6756713	2	231195088	T	C	cg25684640	7	1277154	12
rs6774979	3	27664556	G	C	cg03316881	10	49515028	7
rs6774979	3	27671684	A	C	cg05666828	4	146403874	7
rs6774979	3	27664317	A	G	cg10200820	5	102090930	7
rs6774979	3	27664441	G	A	cg10601287	11	119293861	7
rs6774979	3	27664317	A	G	cg24266670	11	115630629	7
rs6774979	3	27673788	G	A	cg27046936	1	78956847	7
rs6774979	3	27671684	A	C	cg27160879	16	29874506	7
rs6824180	4	104506	A	C	cg02664162	19	49469375	10
rs6824180	4	85562	G	A	cg03720617	16	47527034	10
rs6824180	4	92032	C	T	cg03853134	2	122494799	10
rs6824180	4	85562	G	A	cg11777498	6	89673741	10
rs6824180	4	109108	T	C	cg14076411	6	89673710	10
rs6824180	4	103290	G	A	cg15117681	17	80202426	10
rs6824180	4	86798	C	T	cg15571405	7	130796167	10
rs6824180	4	167596	A	G	cg18005867	4	206232	10
rs6824180	4	97752	A	G	cg19904905	19	49469667	10
rs6824180	4	92032	C	T	cg22876092	10	88126287	10
rs6949062	7	158828015	G	T	cg11262216	17	41723227	7
rs6949062	7	158821228	G	A	cg11265916	22	22221056	7
rs6949062	7	158821228	G	A	cg11271188	17	17697841	7
rs6949062	7	158828015	G	T	cg11275626	17	47841347	7
rs6949062	7	158828015	G	T	cg11276280	6	42713551	7
rs6949062	7	158828015	G	T	cg11283847	17	77917595	7
rs6949062	7	158789265	T	C	cg21167628	1	45308625	7
rs6949194	7	1043819	G	A	cg01087832	11	68039514	5
rs6949194	7	1036241	A	G	cg06994090	5	76011849	5
rs6949194	7	1053862	A	G	cg10304922	12	133065924	5
rs6949194	7	1075906	T	C	cg21284400	1	149981654	5
rs6949194	7	1004211	C	G	cg22825631	10	105253538	5
rs7146643	14	105757392	T	C	cg04826368	6	27130208	5
rs7146643	14	105743905	C	G	cg10694741	17	37382161	5
rs7146643	14	105757392	T	C	cg16207110	17	37024401	5
rs7146643	14	105733114	T	C	cg16283208	11	59323398	5
rs7146643	14	105720803	A	C	cg16597406	17	8130173	5
rs7235615	18	77641226	A	G	cg00005306	16	30709566	11
rs7235615	18	77644742	C	T	cg01970906	13	113862960	11
rs7235615	18	77618689	T	C	cg02079377	10	91295410	11
rs7235615	18	77644742	C	T	cg02148222	3	186649855	11
rs7235615	18	77644742	C	T	cg03462171	16	1664488	11
rs7235615	18	77644742	C	T	cg03973167	4	185394988	11
rs7235615	18	77644742	C	T	cg04193427	21	44395084	11
rs7235615	18	77641902	C	G	cg04703227	1	19923504	11
rs7235615	18	77621048	A	G	cg08055131	13	28673714	11
rs7235615	18	77653508	C	T	cg09955683	13	31774536	11
rs7235615	18	77644742	C	T	cg17930550	1	67519474	11
rs7246657	19	38334361	C	T	cg05598678	8	133773099	9
rs7246657	19	37815134	G	T	cg07298347	2	153264085	9
rs7246657	19	37815134	G	T	cg11084035	11	62414045	9
rs7246657	19	38164269	T	A	cg12092507	12	104026551	9
rs7246657	19	37442078	T	C	cg14836839	17	42706084	9
rs7246657	19	38132334	A	G	cg22257374	3	15139756	9
rs7246657	19	38164269	T	A	cg22866565	4	86718190	9
rs7246657	19	38334361	C	T	cg23313885	8	133773115	9
rs7246657	19	37747108	T	C	cg24637308	11	6592297	9
rs7254687	19	9524185	A	G	cg00093542	8	27144453	18
rs7254687	19	9536418	C	T	cg01071159	2	129492198	18
rs7254687	19	9505805	A	G	cg03017520	18	28623090	18
rs7254687	19	9535127	T	G	cg06788267	1	95258162	18
rs7254687	19	9509445	G	A	cg06876766	12	5330671	18
rs7254687	19	9504006	T	C	cg07029002	1	64358899	18
rs7254687	19	9525949	T	C	cg09791366	1	228661675	18
rs7254687	19	9505805	A	G	cg10787704	13	59948751	18
rs7254687	19	9532813	A	C	cg12973294	4	119869807	18
rs7254687	19	9492141	C	T	cg13498778	1	5483364	18
rs7254687	19	9538177	A	T	cg14631834	18	28623040	18
rs7254687	19	9538177	A	T	cg15175143	2	139538356	18
rs7254687	19	9525866	C	G	cg16269196	4	141264721	18
rs7254687	19	9509445	G	A	cg16574310	16	811013	18
rs7254687	19	9509445	G	A	cg17654419	2	102012904	18
rs7254687	19	9537191	G	C	cg19478223	4	141264602	18
rs7254687	19	9526001	A	G	cg22459204	5	10565940	18
rs7254687	19	9517537	C	G	cg24718827	5	10563092	18
rs7256165	19	53351266	C	T	cg01545493	14	103659071	13
rs7256165	19	53351266	C	T	cg02414889	2	7059030	13
rs7256165	19	53342152	T	C	cg04174211	2	7058432	13
rs7256165	19	53342152	T	C	cg04320629	2	178013040	13
rs7256165	19	53351266	C	T	cg04757345	4	128918835	13
rs7256165	19	53351266	C	T	cg06023570	2	7058545	13
rs7256165	19	53331914	T	C	cg08768852	3	69591633	13
rs7256165	19	53351266	C	T	cg09419176	7	157670705	13
rs7256165	19	53351266	C	T	cg12662084	6	17809126	13
rs7256165	19	53351701	G	A	cg18563886	10	135203102	13
rs7256165	19	53342152	T	C	cg25029035	1	207669003	13
rs7256165	19	53351266	C	T	cg25935014	12	103889042	13
rs7256165	19	53331914	T	C	cg27423959	3	126945870	13
rs7259073	19	53357172	C	T	cg01545493	14	103659071	6
rs7259073	19	53357172	C	T	cg02414889	2	7059030	6
rs7259073	19	53357172	C	T	cg06023570	2	7058545	6
rs7259073	19	53357172	C	T	cg09419176	7	157670705	6
rs7259073	19	53357172	C	T	cg12549858	5	101425870	6
rs7259073	19	53357172	C	T	cg12662084	6	17809126	6
rs73027386	19	38008862	G	A	cg04826040	12	132933643	5
rs73027386	19	37926042	A	T	cg07164659	8	22526889	5
rs73027386	19	37887226	G	A	cg09473315	17	76228233	5
rs73027386	19	37863059	G	A	cg12102059	12	132933266	5
rs73027386	19	37713145	A	T	cg15216925	5	179921655	5
rs730775	6	44232074	A	G	cg00499237	2	97169033	47
rs730775	6	44232074	A	G	cg01017257	1	15059738	47
rs730775	6	44232074	A	G	cg01102826	4	1623797	47
rs730775	6	44232074	A	G	cg01156844	15	85520317	47
rs730775	6	44232074	A	G	cg01228685	8	145031536	47
rs730775	6	44232074	A	G	cg02240252	17	47931591	47
rs730775	6	44232074	A	G	cg03052004	6	11702389	47
rs730775	6	44232074	A	G	cg03055671	3	172231528	47
rs730775	6	44232074	A	G	cg04011474	2	28904455	47
rs730775	6	44232074	A	G	cg04915300	2	157314925	47
rs730775	6	44232074	A	G	cg05376738	1	212923780	47
rs730775	6	44232074	A	G	cg05503062	15	90324339	47
rs730775	6	44232074	A	G	cg05875421	14	91709951	47
rs730775	6	44232074	A	G	cg06489037	3	107706245	47
rs730775	6	44232074	A	G	cg06764092	1	159796658	47
rs730775	6	44232074	A	G	cg07037944	15	64290807	47
rs730775	6	44232074	A	G	cg07072405	12	105839243	47
rs730775	6	44232074	A	G	cg07136133	11	36422377	47
rs730775	6	44232074	A	G	cg05991220	3	52813859	47
rs730775	6	44232074	A	G	cg09491962	10	98900771	47
rs730775	6	44232074	A	G	cg09565806	2	198492976	47
rs730775	6	44232074	A	G	cg11739399	1	206669785	47
rs730775	6	44232074	A	G	cg11998932	7	3901843	47
rs730775	6	44232074	A	G	cg12547807	1	9473751	47
rs730775	6	44228452	A	G	cg13626881	1	203059178	47
rs730775	6	44232074	A	G	cg14499387	22	31668786	47
rs730775	6	44232074	A	G	cg14689317	11	64128973	47
rs730775	6	44232074	A	G	cg14886629	3	10333655	47
rs730775	6	44232074	A	G	cg15006864	22	18265049	47
rs730775	6	44232074	A	G	cg15193228	22	30855332	47
rs730775	6	44232074	A	G	cg17215278	1	117114263	47
rs730775	6	44232074	A	G	cg17578639	3	176862949	47
rs730775	6	44232074	A	G	cg18372930	5	137939469	47
rs730775	6	44232074	A	G	cg18984211	2	73498074	47
rs730775	6	44232074	A	G	cg19017142	2	64431245	47
rs730775	6	44232074	A	G	cg19310148	7	26196274	47
rs730775	6	44232074	A	G	cg19312404	12	104213449	47
rs730775	6	44232074	A	G	cg19352832	8	42608976	47
rs730775	6	44232074	A	G	cg20359565	17	41043969	47
rs730775	6	44232074	A	G	cg21529807	19	42134478	47
rs730775	6	44232074	A	G	cg21695395	11	128364143	47
rs730775	6	44232074	A	G	cg23824762	2	97171137	47
rs730775	6	44232074	A	G	cg24174557	17	57903544	47
rs730775	6	44232074	A	G	cg24449091	1	167773027	47
rs730775	6	44232074	A	G	cg25726085	19	14262409	47
rs730775	6	44232074	A	G	cg26543539	1	156907349	47
rs730775	6	44232074	A	G	cg27200006	22	25003854	47
rs735278	19	58926345	T	C	cg04044120	11	73668757	7
rs735278	19	59090227	C	T	cg06267636	1	156308293	7
rs735278	19	58961056	C	G	cg13328496	10	81227764	7
rs735278	19	58928309	C	T	cg15696506	4	57947735	7
rs735278	19	59083594	T	A	cg22037779	5	139682734	7
rs735278	19	58943252	G	T	cg23093692	1	234367145	7
rs735278	19	59083594	T	A	cg24200083	22	19279245	7
rs7500738	16	3355565	C	T	cg03564201	3	42948169	13
rs7500738	16	3362609	T	C	cg09156207	6	28058724	13
rs7500738	16	3362017	T	C	cg04217778	7	5111916	13
rs7500738	16	3313025	T	C	cg06158227	15	43662311	13
rs7500738	16	3340845	C	T	cg12442452	17	34842733	13
rs7500738	16	3362017	T	C	cg13425960	19	50550359	13
rs7500738	16	3355565	C	T	cg13889620	12	122092201	13
rs7500738	16	3362017	T	C	cg15808924	11	57117341	13
rs7500738	16	3366513	T	A	cg17944885	19	12225735	13
rs7500738	16	3366513	T	A	cg18470038	12	45824505	13
rs7500738	16	3357015	A	G	cg21033855	15	43662581	13
rs7500738	16	3323569	A	G	cg25533993	19	50550284	13
rs7500738	16	3355565	C	T	cg26257814	19	50553708	13
rs75075857	7	1139695	G	A	cg07561848	1	150551931	5
rs75075857	7	1138721	T	G	cg08020762	16	81129997	5
rs75075857	7	1140298	C	T	cg13565492	6	43139072	5
rs75075857	7	1195215	A	C	cg15473751	14	103987810	5
rs75075857	7	1140298	C	T	cg19849509	2	175204996	5
rs76112730	19	38010990	C	G	cg00715122	8	59904538	12
rs76112730	19	37876657	C	T	cg04610667	7	75704037	12
rs76112730	19	38212013	G	A	cg05445326	3	196065569	12
rs76112730	19	38010990	C	G	cg12092507	12	104026551	12
rs76112730	19	37876657	C	T	cg14836839	17	42706084	12
rs76112730	19	38212013	G	A	cg13314965	3	196065506	12
rs76112730	19	38212013	G	A	cg18346182	10	734399	12
rs76112730	19	38010990	C	G	cg18370682	5	158239759	12
rs76112730	19	37876657	C	T	cg22157494	1	3774827	12
rs76112730	19	37876657	C	T	cg05734973	3	15139826	12
rs76112730	19	38010990	C	G	cg22866565	4	86718190	12
rs76112730	19	38010990	C	G	cg23597162	7	28102341	12
rs76881507	19	21760201	G	A	cg02053920	6	31093846	5
rs76881507	19	21762189	A	T	cg03997039	16	29703361	5
rs76881507	19	21759357	C	A	cg08736918	1	9241615	5
rs76881507	19	21759357	C	A	cg17598552	6	31094068	5
rs76881507	19	21736237	T	A	cg20054420	12	22590199	5
rs77433872	17	81023159	C	T	cg00868383	19	58951814	5
rs77433872	17	81025744	G	A	cg04287931	4	79697739	5
rs77433872	17	81023159	C	T	cg04843801	3	42642061	5
rs77433872	17	81021410	C	G	cg11010178	6	127837030	5
rs77433872	17	81024472	C	T	cg18436758	1	21113190	5
rs77767885	7	115657508	C	T	cg02794990	15	59659880	9
rs77767885	7	115653998	A	G	cg05779441	1	201574716	9
rs77767885	7	115657508	C	T	cg08915171	2	105273376	9
rs77767885	7	115657508	C	T	cg10619342	15	65369005	9
rs77767885	7	115615759	G	A	cg14749573	4	33151488	9
rs77767885	7	115594773	C	T	cg15020801	17	46022809	9
rs77767885	7	115648914	T	C	cg22516376	8	125713945	9
rs77767885	7	115615759	G	A	cg22796593	10	105836777	9
rs77767885	7	115589147	T	C	cg23062357	14	22938675	9
rs7783715	7	1923385	T	C	cg02510736	10	81205445	9
rs7783715	7	1974112	C	G	cg03471106	6	30294972	9
rs7783715	7	2020995	G	A	cg04565464	8	145669602	9
rs7783715	7	1968245	A	C	cg10761845	19	3985548	9
rs7783715	7	1909479	A	G	cg11082565	17	883117	9
rs7783715	7	1886333	A	G	cg11244813	1	145039882	9
rs7783715	7	1923385	T	C	cg11693508	17	37793320	9
rs7783715	7	1899479	T	C	cg19585103	17	46507549	9
rs7783715	7	2020995	G	A	cg24694675	1	76082066	9
rs77941191	19	20909739	T	C	cg01986008	15	23454144	5
rs77941191	19	20906220	T	A	cg03635442	8	49427283	5
rs77941191	19	21020057	C	G	cg11950778	4	115519006	5
rs77941191	19	21020057	C	G	cg22609233	4	115518992	5
rs77941191	19	20950657	G	A	cg22839531	6	91123560	5
rs7844534	8	143428260	A	G	cg02128325	5	139422822	6
rs7844534	8	143483444	A	G	cg03975235	22	38220611	6
rs7844534	8	143461401	C	T	cg07416664	22	38221485	6
rs7844534	8	143469813	T	C	cg20095036	4	153456176	6
rs7844534	8	143401039	C	T	cg21806242	11	72532891	6
rs7844534	8	143401039	C	T	cg24873872	6	36391494	6
rs7924137	10	31040092	T	C	cg03023089	22	36806580	6
rs7924137	10	31040092	T	C	cg05772218	17	3658684	6
rs7924137	10	31040092	T	C	cg07797073	1	1982791	6
rs7924137	10	31040517	T	C	cg17062279	17	3658505	6
rs7924137	10	31040517	T	C	cg21577889	1	60281077	6
rs7924137	10	31040092	T	C	cg21921474	1	27287181	6
rs79755767	12	54694560	C	A	cg00029246	7	137223417	8
rs79755767	12	54698408	G	A	cg01282174	11	119630144	8
rs79755767	12	54649978	C	T	cg02607237	10	134801360	8
rs79755767	12	54698408	G	A	cg04098052	7	24517414	8
rs79755767	12	54698408	G	A	cg09907542	4	7033761	8
rs79755767	12	54694560	C	A	cg19729744	3	194752020	8
rs79755767	12	54698408	G	A	cg23429698	8	98878169	8
rs79755767	12	54698408	G	A	cg24342283	11	118758603	8
rs7993016	13	114806741	C	A	cg01286935	16	89778247	6
rs7993016	13	114770302	C	T	cg01594514	11	67374213	6
rs7993016	13	114792842	C	T	cg05128566	7	95401838	6
rs7993016	13	114741602	A	G	cg19204194	4	110736315	6
rs7993016	13	114773468	T	C	cg20669305	10	44070200	6
rs7993016	13	114806272	A	G	cg23325670	19	17337031	6
rs8049417	16	1030002	G	A	cg02705918	12	114087236	7
rs8049417	16	989191	A	T	cg03195269	13	50510427	7
rs8049417	16	1016057	C	A	cg04116494	14	76618702	7
rs8049417	16	1016057	C	A	cg04118234	7	138790441	7
rs8049417	16	961051	C	T	cg12403546	11	64490810	7
rs8049417	16	956519	G	A	cg17795611	8	144987450	7
rs8049417	16	960725	G	A	cg24710671	21	45754203	7
rs8050209	16	88105725	G	A	cg02531275	11	6495252	5
rs8050209	16	87998561	C	A	cg07585069	17	27039120	5
rs8050209	16	88105725	G	A	cg13022888	14	82000246	5
rs8050209	16	88052460	T	C	cg19590532	1	25255920	5
rs8050209	16	88085657	C	T	cg24713343	1	52082692	5
rs8058619	16	75182354	G	C	cg00004105	10	100022608	6
rs8058619	16	75181579	G	C	cg09427273	10	11077625	6
rs8058619	16	75187610	C	G	cg23562160	8	709692	6
rs8058619	16	75178714	C	G	cg25930786	19	54584636	6
rs8058619	16	75178714	C	G	cg25937451	21	46001680	6
rs8058619	16	75187610	C	G	cg26420795	21	47451611	6
rs8069999	17	53158492	G	A	cg00501904	1	226001675	19
rs8069999	17	53162382	A	G	cg00510507	10	61900413	19
rs8069999	17	53080006	C	T	cg00924459	6	133137262	19
rs8069999	17	53158492	G	A	cg02993991	19	4064177	19
rs8069999	17	53080006	C	T	cg04322572	10	43447618	19
rs8069999	17	53228355	C	T	cg06215107	4	151504725	19
rs8069999	17	53103598	A	G	cg08539737	11	134254573	19
rs8069999	17	53102367	T	G	cg09113483	1	61517807	19
rs8069999	17	53158492	G	A	cg02063817	7	27253521	19
rs8069999	17	53158492	G	A	cg13328496	10	81227764	19
rs8069999	17	53102357	C	G	cg14207833	19	18945153	19
rs8069999	17	53167452	C	T	cg14748380	1	179713788	19
rs8069999	17	53094801	C	T	cg15903213	10	43522190	19
rs8069999	17	53102367	T	G	cg16419354	1	179713349	19
rs8069999	17	53158492	G	A	cg17158913	1	10764886	19
rs8069999	17	53167452	C	T	cg17520027	1	200010708	19
rs8069999	17	53158492	G	A	cg20219891	2	121496875	19
rs8069999	17	53133162	C	A	cg23443098	10	13987636	19
rs8069999	17	53158492	G	A	cg26955850	20	3052345	19
rs8100884	19	57837015	T	G	cg00132149	5	1474995	11
rs8100884	19	57861085	T	C	cg02431597	1	181452137	11
rs8100884	19	57861085	T	C	cg02974928	1	181452044	11
rs8100884	19	57861085	T	C	cg04468568	11	128776059	11
rs8100884	19	57847904	C	T	cg06716182	11	96074944	11
rs8100884	19	57861085	T	C	cg09498948	8	93116100	11
rs8100884	19	57847904	C	T	cg11691189	2	47743741	11
rs8100884	19	57837015	T	G	cg20309121	8	93115978	11
rs8100884	19	57861085	T	C	cg21601405	20	44747006	11
rs8100884	19	57842974	T	C	cg25852941	5	34929231	11
rs8100884	19	57861085	T	C	cg27496296	17	79376536	11
rs8103967	19	21679293	G	C	cg02053920	6	31093846	8
rs8103967	19	21750261	C	T	cg03997039	16	29703361	8
rs8103967	19	21581647	G	A	cg05995607	11	59953045	8
rs8103967	19	21750261	C	T	cg08736918	1	9241615	8
rs8103967	19	21589126	C	T	cg10409981	8	99984763	8
rs8103967	19	21755663	C	T	cg17283857	10	102989315	8
rs8103967	19	21679293	G	C	cg17598552	6	31094068	8
rs8103967	19	21751144	G	A	cg20054420	12	22590199	8
rs836560	7	6449229	G	A	cg05587853	3	135914748	5
rs836560	7	6449229	G	A	cg07379140	1	95538546	5
rs836560	7	6449229	G	A	cg15617548	2	171785815	5
rs836560	7	6449229	G	A	cg22192762	12	94542778	5
rs836560	7	6449229	G	A	cg26770385	8	125486821	5
rs905226	12	133683261	T	C	cg02402946	13	21035079	7
rs905226	12	133683261	T	C	cg07204937	10	99609863	7
rs905226	12	133695867	C	T	cg11207515	7	146904205	7
rs905226	12	133766122	A	G	cg11820154	8	29732714	7
rs905226	12	133731620	T	C	cg15928106	7	130646078	7
rs905226	12	133766454	C	A	cg18924771	5	166582591	7
rs905226	12	133738258	T	C	cg27325820	5	166582608	7
rs9674439	16	33836510	T	C	cg03624871	6	317607	12
rs9674439	16	33836510	T	C	cg05582440	5	177471165	12
rs9674439	16	33836510	T	C	cg07262585	18	48405372	12
rs9674439	16	33836510	T	C	cg07332563	6	291687	12
rs9674439	16	33836510	T	C	cg09823154	10	43332737	12
rs9674439	16	33836510	T	C	cg10270150	6	297974	12
rs9674439	16	33836510	T	C	cg10808102	17	25783956	12
rs9674439	16	33836510	T	C	cg11170393	6	345972	12
rs9674439	16	33836510	T	C	cg13214185	14	107219616	12
rs9674439	16	33836510	T	C	cg14668821	17	77704760	12
rs9674439	16	33580366	A	G	cg16103275	6	290800	12
rs9674439	16	33836510	T	C	cg26071526	10	123923273	12
rs9859077	3	101110145	T	A	cg00541956	19	58455018	23
rs9859077	3	101221703	C	T	cg03142586	19	58220080	23
rs9859077	3	101136402	G	C	cg05280698	19	37825388	23
rs9859077	3	101186025	C	A	cg07502444	19	57682795	23
rs9859077	3	101267385	T	C	cg07685728	19	58280891	23
rs9859077	3	101089262	T	C	cg09013032	4	88225834	23
rs9859077	3	101084604	T	C	cg09899215	16	75150799	23
rs9859077	3	101230663	T	G	cg10051935	19	58740549	23
rs9859077	3	101084604	T	C	cg10710439	19	38183976	23
rs9859077	3	101265823	T	G	cg10729426	19	58038585	23
rs9859077	3	101231368	T	G	cg11335411	19	58694111	23
rs9859077	3	101068873	C	T	cg13337047	19	57683843	23
rs9859077	3	101089262	T	C	cg14626309	4	299051	23
rs9859077	3	101171606	C	T	cg17798563	19	58094517	23
rs9859077	3	101103623	C	G	cg18005867	4	206232	23
rs9859077	3	101221703	C	T	cg19416570	19	58715677	23
rs9859077	3	101011537	C	T	cg22001557	19	58239424	23
rs9859077	3	101136402	G	C	cg22299467	19	58399865	23
rs9859077	3	101242751	A	G	cg22561329	19	57346735	23
rs9859077	3	101110145	T	A	cg24027100	19	36822549	23
rs9859077	3	101221703	C	T	cg24214260	19	58193221	23
rs9859077	3	101230678	G	T	cg25537993	19	58545182	23
rs9859077	3	101043565	T	C	cg26713179	19	52772371	23

## Sheet: S2 eQTL hotspots
snp	snp.chr	snp.pos	A1	A2	gene	gene.symbol	gene.chr	gene.pos	ntrans
rs159963	1	8504421	C	A	ENSG00000036448	MYOM2	8	2053315	17
rs159963	1	8504421	C	A	ENSG00000100721	TCL1A	14	96178418	17
rs159963	1	8504421	C	A	ENSG00000100985	MMP9	20	44641373	17
rs159963	1	8504421	C	A	ENSG00000102471	NDFIP2	13	80092748	17
rs159963	1	8504421	C	A	ENSG00000103479	RBL2	16	53496725	17
rs159963	1	8504421	C	A	ENSG00000106537	TSPAN13	7	16808660	17
rs159963	1	8504421	C	A	ENSG00000109956	B3GAT1	11	134265105	17
rs159963	1	8504421	C	A	ENSG00000119147	C2orf40	2	106687158	17
rs159963	1	8504421	C	A	ENSG00000125827	TMX4	20	7979235	17
rs159963	1	8504421	C	A	ENSG00000140948	ZCCHC14	16	87482751	17
rs159963	1	8504421	C	A	ENSG00000140968	IRF8	16	85944312	17
rs159963	1	8504421	C	A	ENSG00000153064	BANK1	4	102664206	17
rs159963	1	8504421	C	A	ENSG00000160683	CXCR5	11	118761491	17
rs159963	1	8504421	C	A	ENSG00000164828	SUN1	7	895800	17
rs159963	1	8504421	C	A	ENSG00000170486	KRT72	12	52987347	17
rs159963	1	8504421	C	A	ENSG00000171101	SIGLEC17P	19	51673682	17
rs159963	1	8504421	C	A	ENSG00000186049	KRT73	12	53006848	17
rs11121246	1	8917102	T	G	ENSG00000038427	VCAN	5	82822703	7
rs11121246	1	8917102	T	G	ENSG00000102796	DHRS12	13	52360211	7
rs11121246	1	8917102	T	G	ENSG00000106004	HOXA5	7	27181979	7
rs11121246	1	8917102	T	G	ENSG00000133687	TMTC1	12	29795732	7
rs11121246	1	8917102	T	G	ENSG00000134323	MYCN	2	16083907	7
rs11121246	1	8917102	T	G	ENSG00000139970	RTN1	14	60200189	7
rs11121246	1	8917102	T	G	ENSG00000152492	CCDC50	3	191081662	7
rs2301888	1	17672730	A	G	ENSG00000105376	ICAM5	19	10404055	6
rs2301888	1	17672730	A	G	ENSG00000131845	ZNF304	19	57866970	6
rs2301888	1	17672730	A	G	ENSG00000134755	DSC2	18	28664159	6
rs2301888	1	17672730	A	G	ENSG00000149573	MPZL2	11	118129684	6
rs2301888	1	17672730	A	G	ENSG00000158373	HIST1H2BD	6	26164963	6
rs2301888	1	17672730	A	G	ENSG00000187837	HIST1H1C	6	26056333	6
rs4654899	1	21410231	A	C	ENSG00000004059	ARF5	7	127230079	31
rs4654899	1	21410231	A	C	ENSG00000005379	BZRAP1	17	56392372	31
rs4654899	1	21410231	A	C	ENSG00000104419	NDRG1	8	134281839	31
rs4654899	1	21410231	A	C	ENSG00000110697	PITPNM1	11	67266486	31
rs4654899	1	21410231	A	C	ENSG00000111181	SLC6A12	12	311489	31
rs4654899	1	21410231	A	C	ENSG00000120306	CYSTM1	5	139607932	31
rs4654899	1	21410231	A	C	ENSG00000125810	CD93	20	23063481	31
rs4654899	1	21410231	A	C	ENSG00000126561	STAT5A	17	40451763	31
rs4654899	1	21410231	A	C	ENSG00000128311	TST	22	37411290	31
rs4654899	1	21410231	A	C	ENSG00000131480	AOC2	17	40999670	31
rs4654899	1	21410231	A	C	ENSG00000132589	FLOT2	17	27215525	31
rs4654899	1	21410231	A	C	ENSG00000134755	DSC2	18	28664159	31
rs4654899	1	21410231	A	C	ENSG00000136810	TXN	9	113012505	31
rs4654899	1	21410231	A	C	ENSG00000138449	SLC40A1	2	190436894	31
rs4654899	1	21410231	A	C	ENSG00000138613	APH1B	15	63584771	31
rs4654899	1	21410231	A	C	ENSG00000141622	RNF165	18	43974937	31
rs4654899	1	21410231	A	C	ENSG00000142552	RCN3	19	50040547	31
rs4654899	1	21410231	A	C	ENSG00000146426	TIAM2	6	155366344	31
rs4654899	1	21410231	A	C	ENSG00000150045	KLRF1	12	9988841	31
rs4654899	1	21410231	A	C	ENSG00000153395	LPCAT1	5	1490343	31
rs4654899	1	21410231	A	C	ENSG00000159674	SPON2	4	1181735	31
rs4654899	1	21410231	A	C	ENSG00000159882	ZNF230	19	44512589	31
rs4654899	1	21410231	A	C	ENSG00000160200	CBS	21	44485177	31
rs4654899	1	21410231	A	C	ENSG00000161036	LRWD1	7	102109495	31
rs4654899	1	21410231	A	C	ENSG00000163735	CXCL5	4	74862927	31
rs4654899	1	21410231	A	C	ENSG00000165879	FRAT1	10	99080347	31
rs4654899	1	21410231	A	C	ENSG00000169902	TPST1	7	65777858	31
rs4654899	1	21410231	A	C	ENSG00000175857	GAPT	5	57790089	31
rs4654899	1	21410231	A	C	ENSG00000183307	CECR6	22	17599723	31
rs4654899	1	21410231	A	C	ENSG00000188487	INSC	11	15201362	31
rs4654899	1	21410231	A	C	ENSG00000269619	CTD-3023J11.2	19	47850274	31
rs17423390	1	22014471	T	G	ENSG00000034713	GABARAPL2	16	75606014	10
rs17423390	1	22014471	T	G	ENSG00000104765	BNIP3L	8	26301783	10
rs17423390	1	22014471	T	G	ENSG00000133742	CA1	8	86265540	10
rs17423390	1	22014471	T	G	ENSG00000160404	TOR2A	9	130495703	10
rs17423390	1	22014471	T	G	ENSG00000166947	EPB42	15	43455952	10
rs17423390	1	22014471	T	G	ENSG00000169877	AHSP	16	31539654	10
rs17423390	1	22014471	T	G	ENSG00000172331	BPGM	7	134348062	10
rs17423390	1	22014471	T	G	ENSG00000175931	UBE2O	17	74417410	10
rs17423390	1	22014471	T	G	ENSG00000176714	CCDC121	2	27850192	10
rs17423390	1	22014471	T	G	ENSG00000223609	HBD	11	5255254	10
rs6684709	1	23850023	G	C	ENSG00000100558	PLEK2	14	67866308	6
rs6684709	1	23850023	G	C	ENSG00000104522	TSTA3	8	144697503	6
rs6684709	1	23850023	G	C	ENSG00000126432	PRDX5	11	64087421	6
rs6684709	1	23850023	G	C	ENSG00000164849	GPR146	7	1091554	6
rs6684709	1	23850023	G	C	ENSG00000187699	C2orf88	2	190906272	6
rs6684709	1	23850023	G	C	ENSG00000206177	HBM	16	210329	6
rs12748152	1	27138393	T	C	ENSG00000080822	CLDND1	3	98229333	8
rs12748152	1	27138393	T	C	ENSG00000085563	ABCB1	7	87237893	8
rs12748152	1	27138393	T	C	ENSG00000115828	QPCT	2	37586091	8
rs12748152	1	27138393	T	C	ENSG00000124496	TRERF1	6	42306229	8
rs12748152	1	27138393	T	C	ENSG00000132965	ALOX5AP	13	31324100	8
rs12748152	1	27138393	T	C	ENSG00000144136	SLC20A1	2	113412419	8
rs12748152	1	27138393	T	C	ENSG00000186049	KRT73	12	53006848	8
rs12748152	1	27138393	T	C	ENSG00000242110	AMACR	5	33997251	8
rs3008870	1	67418027	C	T	ENSG00000052749	RRP12	10	99138621	7
rs3008870	1	67418027	C	T	ENSG00000092096	SLC22A17	14	23818818	7
rs3008870	1	67418027	C	T	ENSG00000101199	ARFGAP1	20	61912639	7
rs3008870	1	67418027	C	T	ENSG00000124102	PI3	20	43804351	7
rs3008870	1	67418027	C	T	ENSG00000144524	COPS7B	2	232660172	7
rs3008870	1	67418027	C	T	ENSG00000171475	WIPF2	17	38407972	7
rs3008870	1	67418027	C	T	ENSG00000172530	BANP	16	88046887	7
rs115427247	1	92878407	T	C	ENSG00000102796	DHRS12	13	52360211	10
rs115427247	1	92878407	T	C	ENSG00000134470	IL15RA	10	6005594	10
rs115427247	1	92878407	T	C	ENSG00000139679	LPAR6	13	48991273	10
rs115427247	1	92878407	T	C	ENSG00000150540	HNMT	2	138747760	10
rs115427247	1	92878407	T	C	ENSG00000151651	ADAM8	10	135083139	10
rs115427247	1	92878407	T	C	ENSG00000151929	BAG3	10	121424106	10
rs115427247	1	92878407	T	C	ENSG00000163703	CRELD1	3	9981301	10
rs115427247	1	92878407	T	C	ENSG00000168899	VAMP5	2	85816033	10
rs115427247	1	92878407	T	C	ENSG00000170558	CDH2	18	25644170	10
rs115427247	1	92878407	T	C	ENSG00000181220	ZNF746	7	149182396	10
rs11164654	1	92968312	T	C	ENSG00000095383	TBC1D2	9	100989613	35
rs11164654	1	92968312	T	C	ENSG00000105928	DFNA5	7	24773608	35
rs11164654	1	92968312	T	C	ENSG00000109099	PMP22	17	15150869	35
rs11164654	1	92968312	T	C	ENSG00000115295	CLIP4	2	29366540	35
rs11164654	1	92968312	T	C	ENSG00000119866	BCL11A	2	60729502	35
rs11164654	1	92968312	T	C	ENSG00000121064	SCPEP1	17	55069797	35
rs11164654	1	92968312	T	C	ENSG00000121297	TSHZ3	19	31803152	35
rs11164654	1	92968312	T	C	ENSG00000121316	PLBD1	12	14688939	35
rs11164654	1	92968312	T	C	ENSG00000132846	ZBED3	5	76375522	35
rs11164654	1	92968312	T	C	ENSG00000135218	CD36	7	80153742	35
rs11164654	1	92968312	T	C	ENSG00000137103	TMEM8B	9	35834646	35
rs11164654	1	92968312	T	C	ENSG00000137474	MYO7A	11	76882796	35
rs11164654	1	92968312	T	C	ENSG00000137726	FXYD6	11	117727947	35
rs11164654	1	92968312	T	C	ENSG00000138061	CYP1B1	2	38315580	35
rs11164654	1	92968312	T	C	ENSG00000139970	RTN1	14	60200189	35
rs11164654	1	92968312	T	C	ENSG00000140090	SLC24A4	14	92875760	35
rs11164654	1	92968312	T	C	ENSG00000146409	SLC18B1	6	133105105	35
rs11164654	1	92968312	T	C	ENSG00000149573	MPZL2	11	118129684	35
rs11164654	1	92968312	T	C	ENSG00000152315	KCNK13	14	90590155	35
rs11164654	1	92968312	T	C	ENSG00000157445	CACNA2D3	3	54632579	35
rs11164654	1	92968312	T	C	ENSG00000160209	PDXK	21	45160581	35
rs11164654	1	92968312	T	C	ENSG00000164124	TMEM144	4	159149659	35
rs11164654	1	92968312	T	C	ENSG00000164125	FAM198B	4	159070048	35
rs11164654	1	92968312	T	C	ENSG00000165092	ALDH1A1	9	75605468	35
rs11164654	1	92968312	T	C	ENSG00000165457	FOLR2	11	71930319	35
rs11164654	1	92968312	T	C	ENSG00000165490	C11orf82	11	82640168	35
rs11164654	1	92968312	T	C	ENSG00000166398	KIAA0355	19	34795974	35
rs11164654	1	92968312	T	C	ENSG00000170866	LILRA3	19	54804903	35
rs11164654	1	92968312	T	C	ENSG00000179921	GPBAR1	2	219126400	35
rs11164654	1	92968312	T	C	ENSG00000183019	C19orf59	19	7743113	35
rs11164654	1	92968312	T	C	ENSG00000184489	PTP4A3	8	142421856	35
rs11164654	1	92968312	T	C	ENSG00000198752	CDC42BPB	14	103461257	35
rs11164654	1	92968312	T	C	ENSG00000204103	MAFB	20	39316184	35
rs11164654	1	92968312	T	C	ENSG00000213903	LTB4R	14	24783949	35
rs11164654	1	92968312	T	C	ENSG00000250510	GPR162	12	6933648	35
rs12753280	1	93016228	T	C	ENSG00000010327	STAB1	3	52543932	38
rs12753280	1	93016228	T	C	ENSG00000095383	TBC1D2	9	100989613	38
rs12753280	1	93016228	T	C	ENSG00000109099	PMP22	17	15150869	38
rs12753280	1	93016228	T	C	ENSG00000111961	SASH1	6	148733313	38
rs12753280	1	93016228	T	C	ENSG00000115295	CLIP4	2	29366540	38
rs12753280	1	93016228	T	C	ENSG00000119866	BCL11A	2	60729502	38
rs12753280	1	93016228	T	C	ENSG00000121064	SCPEP1	17	55069797	38
rs12753280	1	93016228	T	C	ENSG00000121297	TSHZ3	19	31803152	38
rs12753280	1	93016228	T	C	ENSG00000121316	PLBD1	12	14688939	38
rs12753280	1	93016228	T	C	ENSG00000132846	ZBED3	5	76375522	38
rs12753280	1	93016228	T	C	ENSG00000134755	DSC2	18	28664159	38
rs12753280	1	93016228	T	C	ENSG00000135218	CD36	7	80153742	38
rs12753280	1	93016228	T	C	ENSG00000137103	TMEM8B	9	35834646	38
rs12753280	1	93016228	T	C	ENSG00000137726	FXYD6	11	117727947	38
rs12753280	1	93016228	T	C	ENSG00000138061	CYP1B1	2	38315580	38
rs12753280	1	93016228	T	C	ENSG00000139970	RTN1	14	60200189	38
rs12753280	1	93016228	T	C	ENSG00000140090	SLC24A4	14	92875760	38
rs12753280	1	93016228	T	C	ENSG00000146409	SLC18B1	6	133105105	38
rs12753280	1	93016228	T	C	ENSG00000149573	MPZL2	11	118129684	38
rs12753280	1	93016228	T	C	ENSG00000152315	KCNK13	14	90590155	38
rs12753280	1	93016228	T	C	ENSG00000152556	PFKM	12	48519554	38
rs12753280	1	93016228	T	C	ENSG00000157445	CACNA2D3	3	54632579	38
rs12753280	1	93016228	T	C	ENSG00000161055	SCGB3A1	5	180017821	38
rs12753280	1	93016228	T	C	ENSG00000164124	TMEM144	4	159149659	38
rs12753280	1	93016228	T	C	ENSG00000164125	FAM198B	4	159070048	38
rs12753280	1	93016228	T	C	ENSG00000165092	ALDH1A1	9	75605468	38
rs12753280	1	93016228	T	C	ENSG00000165457	FOLR2	11	71930319	38
rs12753280	1	93016228	T	C	ENSG00000165490	C11orf82	11	82640168	38
rs12753280	1	93016228	T	C	ENSG00000166398	KIAA0355	19	34795974	38
rs12753280	1	93016228	T	C	ENSG00000170866	LILRA3	19	54804903	38
rs12753280	1	93016228	T	C	ENSG00000170955	PRKCDBP	11	6341026	38
rs12753280	1	93016228	T	C	ENSG00000179921	GPBAR1	2	219126400	38
rs12753280	1	93016228	T	C	ENSG00000183019	C19orf59	19	7743113	38
rs12753280	1	93016228	T	C	ENSG00000184489	PTP4A3	8	142421856	38
rs12753280	1	93016228	T	C	ENSG00000198752	CDC42BPB	14	103461257	38
rs12753280	1	93016228	T	C	ENSG00000204103	MAFB	20	39316184	38
rs12753280	1	93016228	T	C	ENSG00000213903	LTB4R	14	24783949	38
rs12753280	1	93016228	T	C	ENSG00000250510	GPR162	12	6933648	38
rs11587735	1	118153011	C	A	ENSG00000090674	MCOLN1	19	7593203	17
rs11587735	1	118153011	C	A	ENSG00000100225	FBXO7	22	32882740	17
rs11587735	1	118153011	C	A	ENSG00000103257	SLC7A5	16	87883361	17
rs11587735	1	118153011	C	A	ENSG00000105281	SLC1A5	19	47284995	17
rs11587735	1	118153011	C	A	ENSG00000107521	HPS1	10	100191319	17
rs11587735	1	118153011	C	A	ENSG00000110799	VWF	12	6145988	17
rs11587735	1	118153011	C	A	ENSG00000133477	FAM83F	22	40408498	17
rs11587735	1	118153011	C	A	ENSG00000136732	GYPC	2	127433877	17
rs11587735	1	118153011	C	A	ENSG00000136842	TMOD1	9	100313742	17
rs11587735	1	118153011	C	A	ENSG00000145423	SFRP2	4	154706008	17
rs11587735	1	118153011	C	A	ENSG00000158578	ALAS2	X	55046492	17
rs11587735	1	118153011	C	A	ENSG00000170315	UBB	17	16285085	17
rs11587735	1	118153011	C	A	ENSG00000179262	RAD23A	19	13060562	17
rs11587735	1	118153011	C	A	ENSG00000182512	GLRX5	14	96005450	17
rs11587735	1	118153011	C	A	ENSG00000198876	DCAF12	9	34106891	17
rs11587735	1	118153011	C	A	ENSG00000206177	HBM	16	210329	17
rs11587735	1	118153011	C	A	ENSG00000265874	MIR4489	11	65416693	17
rs826415	1	118153977	G	T	ENSG00000005961	ITGA2B	17	42458210	39
rs826415	1	118153977	G	T	ENSG00000035403	VCL	10	75818895	39
rs826415	1	118153977	G	T	ENSG00000064601	CTSA	20	44523525	39
rs826415	1	118153977	G	T	ENSG00000065534	MYLK	3	123466037	39
rs826415	1	118153977	G	T	ENSG00000087237	CETP	16	57006759	39
rs826415	1	118153977	G	T	ENSG00000087460	GNAS	20	57450510	39
rs826415	1	118153977	G	T	ENSG00000088826	SMOX	20	4135010	39
rs826415	1	118153977	G	T	ENSG00000092841	MYL6	12	56554612	39
rs826415	1	118153977	G	T	ENSG00000100225	FBXO7	22	32882740	39
rs826415	1	118153977	G	T	ENSG00000101162	TUBB1	20	57598009	39
rs826415	1	118153977	G	T	ENSG00000101335	MYL9	20	35174057	39
rs826415	1	118153977	G	T	ENSG00000109272	PF4V1	4	74719389	39
rs826415	1	118153977	G	T	ENSG00000111328	CDK2AP1	12	123751204	39
rs826415	1	118153977	G	T	ENSG00000113140	SPARC	5	151053691	39
rs826415	1	118153977	G	T	ENSG00000120885	CLU	8	27463491	39
rs826415	1	118153977	G	T	ENSG00000127920	GNG11	7	93553421	39
rs826415	1	118153977	G	T	ENSG00000134548	C12orf39	12	21684776	39
rs826415	1	118153977	G	T	ENSG00000137225	CAPN11	6	44139343	39
rs826415	1	118153977	G	T	ENSG00000140682	TGFB1I1	16	31486093	39
rs826415	1	118153977	G	T	ENSG00000148908	RGS10	10	121280780	39
rs826415	1	118153977	G	T	ENSG00000149564	ESAM	11	124627106	39
rs826415	1	118153977	G	T	ENSG00000158578	ALAS2	X	55046492	39
rs826415	1	118153977	G	T	ENSG00000161911	TREML1	6	41119577	39
rs826415	1	118153977	G	T	ENSG00000163736	PPBP	4	74853334	39
rs826415	1	118153977	G	T	ENSG00000165682	CLEC1B	12	10152132	39
rs826415	1	118153977	G	T	ENSG00000166086	JAM3	11	133980358	39
rs826415	1	118153977	G	T	ENSG00000166681	NGFRAP1	X	102632136	39
rs826415	1	118153977	G	T	ENSG00000168000	BSCL2	11	62467532	39
rs826415	1	118153977	G	T	ENSG00000169704	GP9	3	128780429	39
rs826415	1	118153977	G	T	ENSG00000170043	TRAPPC1	17	7834552	39
rs826415	1	118153977	G	T	ENSG00000179262	RAD23A	19	13060562	39
rs826415	1	118153977	G	T	ENSG00000184500	PROS1	3	93642395	39
rs826415	1	118153977	G	T	ENSG00000184702	2005-09-01	22	19707141	39
rs826415	1	118153977	G	T	ENSG00000188076	SCGB1C1	11	193826	39
rs826415	1	118153977	G	T	ENSG00000188677	PARVB	22	44480098	39
rs826415	1	118153977	G	T	ENSG00000198876	DCAF12	9	34106891	39
rs826415	1	118153977	G	T	ENSG00000204420	C6orf25	6	31690431	39
rs826415	1	118153977	G	T	ENSG00000206177	HBM	16	210329	39
rs826415	1	118153977	G	T	ENSG00000236279	CLEC2L	7	139219166	39
rs4970966	1	150584103	T	G	ENSG00000100292	HMOX1	22	35783280	25
rs4970966	1	150584103	T	G	ENSG00000106066	CPVL	7	29134957	25
rs4970966	1	150584103	T	G	ENSG00000107736	CDH23	10	73366196	25
rs4970966	1	150584103	T	G	ENSG00000111252	SH2B3	12	111866589	25
rs4970966	1	150584103	T	G	ENSG00000114013	CD86	3	121807098	25
rs4970966	1	150584103	T	G	ENSG00000125898	FAM110A	20	820640	25
rs4970966	1	150584103	T	G	ENSG00000129757	CDKN1C	11	2905777	25
rs4970966	1	150584103	T	G	ENSG00000134531	EMP1	12	13359679	25
rs4970966	1	150584103	T	G	ENSG00000137486	ARRB1	11	75019049	25
rs4970966	1	150584103	T	G	ENSG00000141497	ZMYND15	17	4646365	25
rs4970966	1	150584103	T	G	ENSG00000141540	TTYH2	17	72233904	25
rs4970966	1	150584103	T	G	ENSG00000149591	TAGLN	11	117072767	25
rs4970966	1	150584103	T	G	ENSG00000166068	SPRED1	15	38596988	25
rs4970966	1	150584103	T	G	ENSG00000166165	CKB	14	103987722	25
rs4970966	1	150584103	T	G	ENSG00000166927	MS4A7	11	60154689	25
rs4970966	1	150584103	T	G	ENSG00000166928	MS4A14	11	60165582	25
rs4970966	1	150584103	T	G	ENSG00000170873	MTSS1	8	125651880	25
rs4970966	1	150584103	T	G	ENSG00000171954	CYP4F22	19	15641215	25
rs4970966	1	150584103	T	G	ENSG00000177409	SAMD9L	7	92768525	25
rs4970966	1	150584103	T	G	ENSG00000179921	GPBAR1	2	219126400	25
rs4970966	1	150584103	T	G	ENSG00000182578	CSF1R	5	149462894	25
rs4970966	1	150584103	T	G	ENSG00000182853	VMO1	17	4689154	25
rs4970966	1	150584103	T	G	ENSG00000186074	CD300LF	17	72699784	25
rs4970966	1	150584103	T	G	ENSG00000204103	MAFB	20	39316184	25
rs4970966	1	150584103	T	G	ENSG00000204634	TBC1D8	2	101746703	25
rs1050316	1	156434703	G	T	ENSG00000065534	MYLK	3	123466037	43
rs1050316	1	156434703	G	T	ENSG00000074416	MGLL	3	127474980	43
rs1050316	1	156434703	G	T	ENSG00000077235	GTF3C1	16	27516055	43
rs1050316	1	156434703	G	T	ENSG00000082781	ITGB5	3	124543734	43
rs1050316	1	156434703	G	T	ENSG00000085733	CTTN	11	70263600	43
rs1050316	1	156434703	G	T	ENSG00000095303	PTGS1	9	125145403	43
rs1050316	1	156434703	G	T	ENSG00000101162	TUBB1	20	57598009	43
rs1050316	1	156434703	G	T	ENSG00000101335	MYL9	20	35174057	43
rs1050316	1	156434703	G	T	ENSG00000108039	XPNPEP1	10	111653917	43
rs1050316	1	156434703	G	T	ENSG00000108387	2004-09-01	17	56607895	43
rs1050316	1	156434703	G	T	ENSG00000108846	ABCC3	17	48740875	43
rs1050316	1	156434703	G	T	ENSG00000109272	PF4V1	4	74719389	43
rs1050316	1	156434703	G	T	ENSG00000115457	IGFBP2	2	217513355	43
rs1050316	1	156434703	G	T	ENSG00000119862	LGALSL	2	64684809	43
rs1050316	1	156434703	G	T	ENSG00000122786	CALD1	7	134542241	43
rs1050316	1	156434703	G	T	ENSG00000124491	F13A1	6	6232782	43
rs1050316	1	156434703	G	T	ENSG00000125869	LAMP5	20	9503089	43
rs1050316	1	156434703	G	T	ENSG00000127920	GNG11	7	93553421	43
rs1050316	1	156434703	G	T	ENSG00000138735	PDE5A	4	120482848	43
rs1050316	1	156434703	G	T	ENSG00000144677	CTDSPL	3	37964705	43
rs1050316	1	156434703	G	T	ENSG00000147862	NFIB	9	14240412	43
rs1050316	1	156434703	G	T	ENSG00000149357	LAMTOR1	11	71805687	43
rs1050316	1	156434703	G	T	ENSG00000149781	FERMT3	11	63982752	43
rs1050316	1	156434703	G	T	ENSG00000150594	ADRA2A	10	112838724	43
rs1050316	1	156434703	G	T	ENSG00000152952	PLOD2	3	145834333	43
rs1050316	1	156434703	G	T	ENSG00000154146	NRGN	11	124613849	43
rs1050316	1	156434703	G	T	ENSG00000154917	RAB6B	3	133578881	43
rs1050316	1	156434703	G	T	ENSG00000156011	PSD3	8	18663525	43
rs1050316	1	156434703	G	T	ENSG00000158457	TSPAN33	7	128796691	43
rs1050316	1	156434703	G	T	ENSG00000163735	CXCL5	4	74862927	43
rs1050316	1	156434703	G	T	ENSG00000163736	PPBP	4	74853334	43
rs1050316	1	156434703	G	T	ENSG00000165682	CLEC1B	12	10152132	43
rs1050316	1	156434703	G	T	ENSG00000166831	RBPMS2	15	65049938	43
rs1050316	1	156434703	G	T	ENSG00000167100	SAMD14	17	48197325	43
rs1050316	1	156434703	G	T	ENSG00000168274	HIST1H2AE	6	26217438	43
rs1050316	1	156434703	G	T	ENSG00000176903	PNMA1	14	74179811	43
rs1050316	1	156434703	G	T	ENSG00000177119	ANO6	12	45721978	43
rs1050316	1	156434703	G	T	ENSG00000177508	IRX3	16	54318945	43
rs1050316	1	156434703	G	T	ENSG00000180354	C7orf41	7	30188402	43
rs1050316	1	156434703	G	T	ENSG00000198478	SH3BGRL2	6	80377186	43
rs1050316	1	156434703	G	T	ENSG00000249992	TMEM158	3	45266864	43
rs1050316	1	156434703	G	T	ENSG00000259207	ITGB3	17	45376435	43
rs1050316	1	156434703	G	T	ENSG00000259869	AL022344.7	10	43247109	43
rs857684	1	158575729	T	C	ENSG00000088992	TESC	12	117507006	6
rs857684	1	158575729	T	C	ENSG00000103876	FAH	15	80462060	6
rs857684	1	158575729	T	C	ENSG00000115649	CNPPD1	2	220039723	6
rs857684	1	158575729	T	C	ENSG00000136840	ST6GALNAC4	9	130674741	6
rs857684	1	158575729	T	C	ENSG00000198959	TGM2	20	36775921	6
rs857684	1	158575729	T	C	ENSG00000206177	HBM	16	210329	6
rs2022003	1	158586966	T	A	ENSG00000088992	TESC	12	117507006	7
rs2022003	1	158586966	T	A	ENSG00000103876	FAH	15	80462060	7
rs2022003	1	158586966	T	A	ENSG00000115649	CNPPD1	2	220039723	7
rs2022003	1	158586966	T	A	ENSG00000136840	ST6GALNAC4	9	130674741	7
rs2022003	1	158586966	T	A	ENSG00000137193	PIM1	6	37140590	7
rs2022003	1	158586966	T	A	ENSG00000198959	TGM2	20	36775921	7
rs2022003	1	158586966	T	A	ENSG00000206177	HBM	16	210329	7
rs504848	1	160794497	T	C	ENSG00000019582	CD74	5	149786846	14
rs504848	1	160794497	T	C	ENSG00000082438	COBLL1	2	165605161	14
rs504848	1	160794497	T	C	ENSG00000105369	CD79A	19	42383314	14
rs504848	1	160794497	T	C	ENSG00000126353	CCR7	17	38715872	14
rs504848	1	160794497	T	C	ENSG00000135960	EDAR	2	109558377	14
rs504848	1	160794497	T	C	ENSG00000138795	LEF1	4	109029406	14
rs504848	1	160794497	T	C	ENSG00000146904	EPHA1	7	143096683	14
rs504848	1	160794497	T	C	ENSG00000153064	BANK1	4	102664206	14
rs504848	1	160794497	T	C	ENSG00000154153	FAM134B	5	16545157	14
rs504848	1	160794497	T	C	ENSG00000154229	PRKCA	17	64552807	14
rs504848	1	160794497	T	C	ENSG00000160683	CXCR5	11	118761491	14
rs504848	1	160794497	T	C	ENSG00000189283	FHIT	3	60486084	14
rs504848	1	160794497	T	C	ENSG00000226025	LGALS17A	19	40173513	14
rs504848	1	160794497	T	C	ENSG00000237943	PRKCQ-AS1	10	6625011	14
rs2516839	1	161013121	C	T	ENSG00000105339	DENND3	8	142166642	5
rs2516839	1	161013121	C	T	ENSG00000125780	TGM3	20	2299185	5
rs2516839	1	161013121	C	T	ENSG00000146830	GIGYF1	7	100282100	5
rs2516839	1	161013121	C	T	ENSG00000169087	HSPBAP1	3	122485758	5
rs2516839	1	161013121	C	T	ENSG00000213614	HEXA	15	72652296	5
rs2285170	1	172425529	C	G	ENSG00000103876	FAH	15	80462060	7
rs2285170	1	172425529	C	G	ENSG00000105610	KLF1	19	12996616	7
rs2285170	1	172425529	C	G	ENSG00000132819	RBM38	20	55975426	7
rs2285170	1	172425529	C	G	ENSG00000168785	TSPAN5	4	99485649	7
rs2285170	1	172425529	C	G	ENSG00000179262	RAD23A	19	13060562	7
rs2285170	1	172425529	C	G	ENSG00000184792	OSBP2	22	31196790	7
rs2285170	1	172425529	C	G	ENSG00000206177	HBM	16	210329	7
rs10489481	1	185391167	A	G	ENSG00000021762	OSBPL5	11	3148157	29
rs10489481	1	185391167	A	G	ENSG00000061676	NCKAP1	2	183846595	29
rs10489481	1	185391167	A	G	ENSG00000086288	NME8	7	37914101	29
rs10489481	1	185391167	A	G	ENSG00000100060	MFNG	22	37873770	29
rs10489481	1	185391167	A	G	ENSG00000100298	APOBEC3H	22	39496650	29
rs10489481	1	185391167	A	G	ENSG00000100450	GZMH	14	25077295	29
rs10489481	1	185391167	A	G	ENSG00000101004	NINL	20	25499747	29
rs10489481	1	185391167	A	G	ENSG00000101104	PABPC1L	20	43563189	29
rs10489481	1	185391167	A	G	ENSG00000105374	NKG7	19	51875414	29
rs10489481	1	185391167	A	G	ENSG00000109956	B3GAT1	11	134265105	29
rs10489481	1	185391167	A	G	ENSG00000110455	ACCS	11	44096623	29
rs10489481	1	185391167	A	G	ENSG00000115523	GNLY	2	85919137	29
rs10489481	1	185391167	A	G	ENSG00000135547	HEY2	6	126075612	29
rs10489481	1	185391167	A	G	ENSG00000137441	FGFBP2	4	15966399	29
rs10489481	1	185391167	A	G	ENSG00000141622	RNF165	18	43974937	29
rs10489481	1	185391167	A	G	ENSG00000141736	ERBB2	17	37865423	29
rs10489481	1	185391167	A	G	ENSG00000150687	PRSS23	11	86583026	29
rs10489481	1	185391167	A	G	ENSG00000156049	GNA14	9	80150609	29
rs10489481	1	185391167	A	G	ENSG00000159674	SPON2	4	1181735	29
rs10489481	1	185391167	A	G	ENSG00000160318	CLDND2	19	51871304	29
rs10489481	1	185391167	A	G	ENSG00000163453	IGFBP7	4	57936745	29
rs10489481	1	185391167	A	G	ENSG00000168229	PTGDR	14	52738936	29
rs10489481	1	185391167	A	G	ENSG00000170962	PDGFD	11	103906510	29
rs10489481	1	185391167	A	G	ENSG00000183734	ASCL2	11	2290953	29
rs10489481	1	185391167	A	G	ENSG00000186654	PRR5	22	45099077	29
rs10489481	1	185391167	A	G	ENSG00000205336	GPR56	16	57671754	29
rs10489481	1	185391167	A	G	ENSG00000206561	COLQ	3	15527449	29
rs10489481	1	185391167	A	G	ENSG00000213123	TCTEX1D2	3	196010135	29
rs10489481	1	185391167	A	G	ENSG00000255545	RP11-627G23.1	11	134340961	29
rs1434282	1	199010721	C	T	ENSG00000005961	ITGA2B	17	42458210	45
rs1434282	1	199010721	C	T	ENSG00000010610	CD4	12	6912999	45
rs1434282	1	199010721	C	T	ENSG00000011105	TSPAN9	12	3291125	45
rs1434282	1	199010721	C	T	ENSG00000065534	MYLK	3	123466037	45
rs1434282	1	199010721	C	T	ENSG00000074416	MGLL	3	127474980	45
rs1434282	1	199010721	C	T	ENSG00000085733	CTTN	11	70263600	45
rs1434282	1	199010721	C	T	ENSG00000095303	PTGS1	9	125145403	45
rs1434282	1	199010721	C	T	ENSG00000101335	MYL9	20	35174057	45
rs1434282	1	199010721	C	T	ENSG00000103184	SEC14L5	16	5038738	45
rs1434282	1	199010721	C	T	ENSG00000103355	PRSS33	16	2835951	45
rs1434282	1	199010721	C	T	ENSG00000108100	CCNY	10	35698402	45
rs1434282	1	199010721	C	T	ENSG00000108239	TBC1D12	10	96228974	45
rs1434282	1	199010721	C	T	ENSG00000108839	ALOX12	17	6906719	45
rs1434282	1	199010721	C	T	ENSG00000122786	CALD1	7	134542241	45
rs1434282	1	199010721	C	T	ENSG00000124302	CHST8	19	34188637	45
rs1434282	1	199010721	C	T	ENSG00000125952	MAX	14	65521152	45
rs1434282	1	199010721	C	T	ENSG00000136908	DPM2	9	130699070	45
rs1434282	1	199010721	C	T	ENSG00000138722	MMRN1	4	90838231	45
rs1434282	1	199010721	C	T	ENSG00000138735	PDE5A	4	120482848	45
rs1434282	1	199010721	C	T	ENSG00000148341	SH3GLB2	9	131779948	45
rs1434282	1	199010721	C	T	ENSG00000148908	RGS10	10	121280780	45
rs1434282	1	199010721	C	T	ENSG00000149212	SESN3	11	94932204	45
rs1434282	1	199010721	C	T	ENSG00000149781	FERMT3	11	63982752	45
rs1434282	1	199010721	C	T	ENSG00000151023	ENKUR	10	25287996	45
rs1434282	1	199010721	C	T	ENSG00000151468	CCDC3	10	13040139	45
rs1434282	1	199010721	C	T	ENSG00000156381	ANKRD9	14	102974657	45
rs1434282	1	199010721	C	T	ENSG00000156931	VPS8	3	184650166	45
rs1434282	1	199010721	C	T	ENSG00000161911	TREML1	6	41119577	45
rs1434282	1	199010721	C	T	ENSG00000164683	HEY1	8	80678171	45
rs1434282	1	199010721	C	T	ENSG00000166091	CMTM5	14	23847499	45
rs1434282	1	199010721	C	T	ENSG00000167100	SAMD14	17	48197325	45
rs1434282	1	199010721	C	T	ENSG00000167992	VWCE	11	61044329	45
rs1434282	1	199010721	C	T	ENSG00000168274	HIST1H2AE	6	26217438	45
rs1434282	1	199010721	C	T	ENSG00000169313	P2RY12	3	151078884	45
rs1434282	1	199010721	C	T	ENSG00000169704	GP9	3	128780429	45
rs1434282	1	199010721	C	T	ENSG00000171611	PTCRA	6	42888650	45
rs1434282	1	199010721	C	T	ENSG00000184113	CLDN5	22	19512807	45
rs1434282	1	199010721	C	T	ENSG00000184702	2005-09-01	22	19707141	45
rs1434282	1	199010721	C	T	ENSG00000186049	KRT73	12	53006848	45
rs1434282	1	199010721	C	T	ENSG00000187699	C2orf88	2	190906272	45
rs1434282	1	199010721	C	T	ENSG00000203813	HIST1H3H	6	27778078	45
rs1434282	1	199010721	C	T	ENSG00000204310	AGPAT1	6	32140931	45
rs1434282	1	199010721	C	T	ENSG00000204710	SPDYC	11	64939170	45
rs1434282	1	199010721	C	T	ENSG00000259207	ITGB3	17	45376435	45
rs1434282	1	199010721	C	T	ENSG00000269970	RP11-498E2.9	9	125134994	45
rs17534202	1	203281175	G	C	ENSG00000034152	MAP2K3	17	21203268	16
rs17534202	1	203281175	G	C	ENSG00000063854	HAGH	16	1861408	16
rs17534202	1	203281175	G	C	ENSG00000065491	TBC1D22B	6	37263147	16
rs17534202	1	203281175	G	C	ENSG00000088992	TESC	12	117507006	16
rs17534202	1	203281175	G	C	ENSG00000090674	MCOLN1	19	7593203	16
rs17534202	1	203281175	G	C	ENSG00000100225	FBXO7	22	32882740	16
rs17534202	1	203281175	G	C	ENSG00000103257	SLC7A5	16	87883361	16
rs17534202	1	203281175	G	C	ENSG00000103342	GSPT1	16	11985962	16
rs17534202	1	203281175	G	C	ENSG00000105281	SLC1A5	19	47284995	16
rs17534202	1	203281175	G	C	ENSG00000137216	TMEM63B	6	44108953	16
rs17534202	1	203281175	G	C	ENSG00000149212	SESN3	11	94932204	16
rs17534202	1	203281175	G	C	ENSG00000168785	TSPAN5	4	99485649	16
rs17534202	1	203281175	G	C	ENSG00000181788	SIAH2	3	150470089	16
rs17534202	1	203281175	G	C	ENSG00000182512	GLRX5	14	96005450	16
rs17534202	1	203281175	G	C	ENSG00000184792	OSBP2	22	31196790	16
rs17534202	1	203281175	G	C	ENSG00000204815	TTC25	17	40102268	16
rs12137294	1	205182872	A	C	ENSG00000105610	KLF1	19	12996616	11
rs12137294	1	205182872	A	C	ENSG00000115758	ODC1	2	10584362	11
rs12137294	1	205182872	A	C	ENSG00000136929	HEMGN	9	100698105	11
rs12137294	1	205182872	A	C	ENSG00000137193	PIM1	6	37140590	11
rs12137294	1	205182872	A	C	ENSG00000161203	AP2M1	3	183897178	11
rs12137294	1	205182872	A	C	ENSG00000164068	RNF123	3	49742947	11
rs12137294	1	205182872	A	C	ENSG00000165006	UBAP1	9	34215762	11
rs12137294	1	205182872	A	C	ENSG00000170315	UBB	17	16285085	11
rs12137294	1	205182872	A	C	ENSG00000198876	DCAF12	9	34106891	11
rs12137294	1	205182872	A	C	ENSG00000198959	TGM2	20	36775921	11
rs12137294	1	205182872	A	C	ENSG00000206177	HBM	16	210329	11
rs1668873	1	205235990	A	G	ENSG00000034152	MAP2K3	17	21203268	33
rs1668873	1	205235990	A	G	ENSG00000100104	SRRD	22	26883871	33
rs1668873	1	205235990	A	G	ENSG00000100225	FBXO7	22	32882740	33
rs1668873	1	205235990	A	G	ENSG00000105610	KLF1	19	12996616	33
rs1668873	1	205235990	A	G	ENSG00000107521	HPS1	10	100191319	33
rs1668873	1	205235990	A	G	ENSG00000108309	RUNDC3A	17	42390910	33
rs1668873	1	205235990	A	G	ENSG00000115138	POMC	2	25387747	33
rs1668873	1	205235990	A	G	ENSG00000115758	ODC1	2	10584362	33
rs1668873	1	205235990	A	G	ENSG00000130300	PLVAP	19	17475208	33
rs1668873	1	205235990	A	G	ENSG00000132591	ERAL1	17	27185020	33
rs1668873	1	205235990	A	G	ENSG00000132819	RBM38	20	55975426	33
rs1668873	1	205235990	A	G	ENSG00000136840	ST6GALNAC4	9	130674741	33
rs1668873	1	205235990	A	G	ENSG00000136929	HEMGN	9	100698105	33
rs1668873	1	205235990	A	G	ENSG00000137193	PIM1	6	37140590	33
rs1668873	1	205235990	A	G	ENSG00000143727	ACP1	2	271211	33
rs1668873	1	205235990	A	G	ENSG00000161914	ZNF653	19	11605490	33
rs1668873	1	205235990	A	G	ENSG00000164068	RNF123	3	49742947	33
rs1668873	1	205235990	A	G	ENSG00000164849	GPR146	7	1091554	33
rs1668873	1	205235990	A	G	ENSG00000165006	UBAP1	9	34215762	33
rs1668873	1	205235990	A	G	ENSG00000166046	TCP11L2	12	106718250	33
rs1668873	1	205235990	A	G	ENSG00000167992	VWCE	11	61044329	33
rs1668873	1	205235990	A	G	ENSG00000170315	UBB	17	16285085	33
rs1668873	1	205235990	A	G	ENSG00000171552	BCL2L1	20	30282023	33
rs1668873	1	205235990	A	G	ENSG00000181788	SIAH2	3	150470089	33
rs1668873	1	205235990	A	G	ENSG00000182512	GLRX5	14	96005450	33
rs1668873	1	205235990	A	G	ENSG00000184792	OSBP2	22	31196790	33
rs1668873	1	205235990	A	G	ENSG00000185883	ATP6V0C	16	2567045	33
rs1668873	1	205235990	A	G	ENSG00000198336	MYL4	17	45289428	33
rs1668873	1	205235990	A	G	ENSG00000198858	R3HDM4	19	904871	33
rs1668873	1	205235990	A	G	ENSG00000198876	DCAF12	9	34106891	33
rs1668873	1	205235990	A	G	ENSG00000198959	TGM2	20	36775921	33
rs1668873	1	205235990	A	G	ENSG00000204010	IFIT1B	10	91141387	33
rs1668873	1	205235990	A	G	ENSG00000206177	HBM	16	210329	33
rs6426558	1	227175367	T	G	ENSG00000033327	GAB2	11	78027868	8
rs6426558	1	227175367	T	G	ENSG00000035681	NSMAF	8	59534233	8
rs6426558	1	227175367	T	G	ENSG00000051009	FAM160A2	11	6244253	8
rs6426558	1	227175367	T	G	ENSG00000100731	PCNX	14	71478110	8
rs6426558	1	227175367	T	G	ENSG00000106780	MEGF9	9	123419919	8
rs6426558	1	227175367	T	G	ENSG00000144635	DYNC1LI1	3	32589914	8
rs6426558	1	227175367	T	G	ENSG00000163421	PROK2	3	71827582	8
rs6426558	1	227175367	T	G	ENSG00000185909	KLHDC8B	3	49211480	8
rs6701752	1	236102886	G	A	ENSG00000005381	MPO	17	56352756	24
rs6701752	1	236102886	G	A	ENSG00000010278	CD9	12	6328153	24
rs6701752	1	236102886	G	A	ENSG00000069943	PIGB	15	55629502	24
rs6701752	1	236102886	G	A	ENSG00000100448	CTSG	14	25044097	24
rs6701752	1	236102886	G	A	ENSG00000102837	OLFM4	13	53614513	24
rs6701752	1	236102886	G	A	ENSG00000113916	BCL6	3	187451340	24
rs6701752	1	236102886	G	A	ENSG00000118113	MMP8	11	102590153	24
rs6701752	1	236102886	G	A	ENSG00000118520	ARG1	6	131899878	24
rs6701752	1	236102886	G	A	ENSG00000121297	TSHZ3	19	31803152	24
rs6701752	1	236102886	G	A	ENSG00000123146	CD97	19	14505425	24
rs6701752	1	236102886	G	A	ENSG00000125780	TGM3	20	2299185	24
rs6701752	1	236102886	G	A	ENSG00000127838	PNKD	2	219173315	24
rs6701752	1	236102886	G	A	ENSG00000135929	CYP27A1	2	219663244	24
rs6701752	1	236102886	G	A	ENSG00000137409	MTCH1	6	36944995	24
rs6701752	1	236102886	G	A	ENSG00000153208	MERTK	2	112721597	24
rs6701752	1	236102886	G	A	ENSG00000157445	CACNA2D3	3	54632579	24
rs6701752	1	236102886	G	A	ENSG00000169397	RNASE3	14	21360032	24
rs6701752	1	236102886	G	A	ENSG00000173391	OLR1	12	10317819	24
rs6701752	1	236102886	G	A	ENSG00000185909	KLHDC8B	3	49211480	24
rs6701752	1	236102886	G	A	ENSG00000189060	H1F0	22	38202278	24
rs6701752	1	236102886	G	A	ENSG00000197561	ELANE	19	853628	24
rs6701752	1	236102886	G	A	ENSG00000197903	HIST1H2BK	6	27110346	24
rs6701752	1	236102886	G	A	ENSG00000198816	ZNF358	19	7583045	24
rs6701752	1	236102886	G	A	ENSG00000214063	TSPAN4	11	854962	24
rs72774609	1	248037990	A	G	ENSG00000034152	MAP2K3	17	21203268	8
rs72774609	1	248037990	A	G	ENSG00000100558	PLEK2	14	67866308	8
rs72774609	1	248037990	A	G	ENSG00000166086	JAM3	11	133980358	8
rs72774609	1	248037990	A	G	ENSG00000168274	HIST1H2AE	6	26217438	8
rs72774609	1	248037990	A	G	ENSG00000168517	HEXIM2	17	43242737	8
rs72774609	1	248037990	A	G	ENSG00000175746	C15orf54	15	39544965	8
rs72774609	1	248037990	A	G	ENSG00000180543	TSPYL5	8	98287946	8
rs72774609	1	248037990	A	G	ENSG00000254481	PTP4A2P2	11	133993973	8
rs453193	2	8450521	A	G	ENSG00000008283	CYB561	17	61516702	28
rs453193	2	8450521	A	G	ENSG00000026508	CD44	11	35207183	28
rs453193	2	8450521	A	G	ENSG00000070785	EIF2B3	1	45384366	28
rs453193	2	8450521	A	G	ENSG00000074966	TXK	4	48102341	28
rs453193	2	8450521	A	G	ENSG00000082014	SMARCD3	7	150955416	28
rs453193	2	8450521	A	G	ENSG00000104093	DMXL2	15	51827469	28
rs453193	2	8450521	A	G	ENSG00000105223	PLD3	19	40870354	28
rs453193	2	8450521	A	G	ENSG00000108797	CNTNAP1	17	40843231	28
rs453193	2	8450521	A	G	ENSG00000132514	CLEC10A	17	6980741	28
rs453193	2	8450521	A	G	ENSG00000135218	CD36	7	80153742	28
rs453193	2	8450521	A	G	ENSG00000138311	ZNF365	10	64282861	28
rs453193	2	8450521	A	G	ENSG00000139187	KLRG1	12	9132998	28
rs453193	2	8450521	A	G	ENSG00000143198	MGST3	1	165615565	28
rs453193	2	8450521	A	G	ENSG00000149294	NCAM1	11	112990577	28
rs453193	2	8450521	A	G	ENSG00000154153	FAM134B	5	16545157	28
rs453193	2	8450521	A	G	ENSG00000157107	FCHO2	5	72319078	28
rs453193	2	8450521	A	G	ENSG00000157168	NRG1	8	32059725	28
rs453193	2	8450521	A	G	ENSG00000158270	COLEC12	18	410041	28
rs453193	2	8450521	A	G	ENSG00000158517	NCF1	7	74195984	28
rs453193	2	8450521	A	G	ENSG00000160789	LMNA	1	156081122	28
rs453193	2	8450521	A	G	ENSG00000162817	C1orf115	1	220867843	28
rs453193	2	8450521	A	G	ENSG00000164125	FAM198B	4	159070048	28
rs453193	2	8450521	A	G	ENSG00000165092	ALDH1A1	9	75605468	28
rs453193	2	8450521	A	G	ENSG00000197381	ADARB1	21	46570123	28
rs453193	2	8450521	A	G	ENSG00000198574	SH2D1B	1	162373492	28
rs453193	2	8450521	A	G	ENSG00000206077	ZDHHC11B	5	738771	28
rs453193	2	8450521	A	G	ENSG00000225177	RP11-390P2.4	6	139016055	28
rs453193	2	8450521	A	G	ENSG00000258227	CLEC5A	7	141636982	28
rs3896594	2	8762414	G	T	ENSG00000013306	SLC25A39	17	42399615	68
rs3896594	2	8762414	G	T	ENSG00000017483	SLC38A5	X	48322782	68
rs3896594	2	8762414	G	T	ENSG00000022840	RNF10	12	120993340	68
rs3896594	2	8762414	G	T	ENSG00000023734	STRAP	12	16045868	68
rs3896594	2	8762414	G	T	ENSG00000042062	FAM65C	20	49255355	68
rs3896594	2	8762414	G	T	ENSG00000063854	HAGH	16	1861408	68
rs3896594	2	8762414	G	T	ENSG00000067836	ROGDI	16	4849960	68
rs3896594	2	8762414	G	T	ENSG00000073792	IGF2BP2	3	185452185	68
rs3896594	2	8762414	G	T	ENSG00000076864	RAP1GAP	1	21959254	68
rs3896594	2	8762414	G	T	ENSG00000090674	MCOLN1	19	7593203	68
rs3896594	2	8762414	G	T	ENSG00000095321	CRAT	9	131865278	68
rs3896594	2	8762414	G	T	ENSG00000100116	GCAT	22	38208547	68
rs3896594	2	8762414	G	T	ENSG00000100225	FBXO7	22	32882740	68
rs3896594	2	8762414	G	T	ENSG00000100558	PLEK2	14	67866308	68
rs3896594	2	8762414	G	T	ENSG00000101782	RIOK3	18	21049677	68
rs3896594	2	8762414	G	T	ENSG00000103342	GSPT1	16	11985962	68
rs3896594	2	8762414	G	T	ENSG00000105701	FKBP8	19	18648715	68
rs3896594	2	8762414	G	T	ENSG00000107521	HPS1	10	100191319	68
rs3896594	2	8762414	G	T	ENSG00000111666	CHPT1	12	102114321	68
rs3896594	2	8762414	G	T	ENSG00000118473	SGIP1	1	67106524	68
rs3896594	2	8762414	G	T	ENSG00000119326	CTNNAL1	9	111740330	68
rs3896594	2	8762414	G	T	ENSG00000119636	CCDC176	14	74517811	68
rs3896594	2	8762414	G	T	ENSG00000119681	LTBP2	14	75022089	68
rs3896594	2	8762414	G	T	ENSG00000123091	RNF11	1	51720535	68
rs3896594	2	8762414	G	T	ENSG00000123349	PFDN5	12	53691154	68
rs3896594	2	8762414	G	T	ENSG00000125148	MT2A	16	56642760	68
rs3896594	2	8762414	G	T	ENSG00000125818	PSMF1	20	1121464	68
rs3896594	2	8762414	G	T	ENSG00000133193	FAM104A	17	71218192	68
rs3896594	2	8762414	G	T	ENSG00000133742	CA1	8	86265540	68
rs3896594	2	8762414	G	T	ENSG00000136840	ST6GALNAC4	9	130674741	68
rs3896594	2	8762414	G	T	ENSG00000136842	TMOD1	9	100313742	68
rs3896594	2	8762414	G	T	ENSG00000136908	DPM2	9	130699070	68
rs3896594	2	8762414	G	T	ENSG00000137267	TUBB2A	6	3155831	68
rs3896594	2	8762414	G	T	ENSG00000138629	UBL7	15	74745920	68
rs3896594	2	8762414	G	T	ENSG00000138867	GUCD1	22	24944154	68
rs3896594	2	8762414	G	T	ENSG00000141469	SLC14A1	18	43318288	68
rs3896594	2	8762414	G	T	ENSG00000141480	ARRB2	17	4619289	68
rs3896594	2	8762414	G	T	ENSG00000143162	CREG1	1	167510959	68
rs3896594	2	8762414	G	T	ENSG00000143321	HDGF	1	156724308	68
rs3896594	2	8762414	G	T	ENSG00000143774	GUK1	1	228332174	68
rs3896594	2	8762414	G	T	ENSG00000147689	FAM83A	8	124206757	68
rs3896594	2	8762414	G	T	ENSG00000148337	CIZ1	9	130947502	68
rs3896594	2	8762414	G	T	ENSG00000148341	SH3GLB2	9	131779948	68
rs3896594	2	8762414	G	T	ENSG00000149809	TM7SF2	11	64881586	68
rs3896594	2	8762414	G	T	ENSG00000166793	YPEL4	11	57414988	68
rs3896594	2	8762414	G	T	ENSG00000167671	UBXN6	19	4451407	68
rs3896594	2	8762414	G	T	ENSG00000167992	VWCE	11	61044329	68
rs3896594	2	8762414	G	T	ENSG00000168785	TSPAN5	4	99485649	68
rs3896594	2	8762414	G	T	ENSG00000171840	NINJ2	12	723203	68
rs3896594	2	8762414	G	T	ENSG00000178297	TMPRSS9	19	2408003	68
rs3896594	2	8762414	G	T	ENSG00000178694	NSUN3	3	93814574	68
rs3896594	2	8762414	G	T	ENSG00000178719	GRINA	8	145065904	68
rs3896594	2	8762414	G	T	ENSG00000179526	SHARPIN	8	145158281	68
rs3896594	2	8762414	G	T	ENSG00000179914	ITLN1	1	160850644	68
rs3896594	2	8762414	G	T	ENSG00000180537	RNF182	6	13952605	68
rs3896594	2	8762414	G	T	ENSG00000181788	SIAH2	3	150470089	68
rs3896594	2	8762414	G	T	ENSG00000182512	GLRX5	14	96005450	68
rs3896594	2	8762414	G	T	ENSG00000186654	PRR5	22	45099077	68
rs3896594	2	8762414	G	T	ENSG00000187017	ESPN	1	6503139	68
rs3896594	2	8762414	G	T	ENSG00000196517	SLC6A9	1	44477155	68
rs3896594	2	8762414	G	T	ENSG00000198336	MYL4	17	45289428	68
rs3896594	2	8762414	G	T	ENSG00000198858	R3HDM4	19	904871	68
rs3896594	2	8762414	G	T	ENSG00000198959	TGM2	20	36775921	68
rs3896594	2	8762414	G	T	ENSG00000204613	TRIM10	6	30124216	68
rs3896594	2	8762414	G	T	ENSG00000204815	TTC25	17	40102268	68
rs3896594	2	8762414	G	T	ENSG00000205309	NT5M	17	17228813	68
rs3896594	2	8762414	G	T	ENSG00000214253	FIS1	7	100889168	68
rs3896594	2	8762414	G	T	ENSG00000237075	RP11-497H16.2	5	69785194	68
rs1260333	2	27748624	A	G	ENSG00000007944	MYLIP	6	16138917	6
rs1260333	2	27748624	A	G	ENSG00000114554	PLXNA1	3	126731836	6
rs1260333	2	27748624	A	G	ENSG00000160179	ABCG1	21	43668576	6
rs1260333	2	27748624	A	G	ENSG00000165029	ABCA1	9	107616900	6
rs1260333	2	27748624	A	G	ENSG00000186818	LILRB4	19	55168575	6
rs1260333	2	27748624	A	G	ENSG00000214530	STARD10	11	72485493	6
rs28498283	2	43360065	T	A	ENSG00000005381	MPO	17	56352756	131
rs28498283	2	43360065	T	A	ENSG00000006007	GDE1	16	19523241	131
rs28498283	2	43360065	T	A	ENSG00000011198	ABHD5	3	43753734	131
rs28498283	2	43360065	T	A	ENSG00000014257	ACPP	3	132061676	131
rs28498283	2	43360065	T	A	ENSG00000030582	GRN	17	42426542	131
rs28498283	2	43360065	T	A	ENSG00000047644	WWC3	X	10048060	131
rs28498283	2	43360065	T	A	ENSG00000051382	PIK3CB	3	138463320	131
rs28498283	2	43360065	T	A	ENSG00000062282	DGAT2	11	75496178	131
rs28498283	2	43360065	T	A	ENSG00000064601	CTSA	20	44523525	131
rs28498283	2	43360065	T	A	ENSG00000064763	FAR2	12	29397974	131
rs28498283	2	43360065	T	A	ENSG00000066027	PPP2R5A	1	212497039	131
rs28498283	2	43360065	T	A	ENSG00000069943	PIGB	15	55629502	131
rs28498283	2	43360065	T	A	ENSG00000070501	POLB	8	42212649	131
rs28498283	2	43360065	T	A	ENSG00000070759	TESK2	1	45883213	131
rs28498283	2	43360065	T	A	ENSG00000073150	PANX2	22	50613941	131
rs28498283	2	43360065	T	A	ENSG00000077157	PPP1R12B	1	202437762	131
rs28498283	2	43360065	T	A	ENSG00000078589	P2RY10	X	78209140	131
rs28498283	2	43360065	T	A	ENSG00000085265	FCN1	9	137805620	131
rs28498283	2	43360065	T	A	ENSG00000091592	NLRP1	17	5462745	131
rs28498283	2	43360065	T	A	ENSG00000096093	EFHC1	6	52336499	131
rs28498283	2	43360065	T	A	ENSG00000099991	CABIN1	22	24491119	131
rs28498283	2	43360065	T	A	ENSG00000100075	SLC25A1	22	19164719	131
rs28498283	2	43360065	T	A	ENSG00000100284	TOM1	22	35719626	131
rs28498283	2	43360065	T	A	ENSG00000100612	DHRS7	14	60623706	131
rs28498283	2	43360065	T	A	ENSG00000100985	MMP9	20	44641373	131
rs28498283	2	43360065	T	A	ENSG00000101457	DNTTIP1	20	44430321	131
rs28498283	2	43360065	T	A	ENSG00000102837	OLFM4	13	53614513	131
rs28498283	2	43360065	T	A	ENSG00000103355	PRSS33	16	2835951	131
rs28498283	2	43360065	T	A	ENSG00000104093	DMXL2	15	51827469	131
rs28498283	2	43360065	T	A	ENSG00000104312	RIPK2	8	90786633	131
rs28498283	2	43360065	T	A	ENSG00000104320	NBN	8	90980510	131
rs28498283	2	43360065	T	A	ENSG00000104419	NDRG1	8	134281839	131
rs28498283	2	43360065	T	A	ENSG00000105205	CLC	19	40225279	131
rs28498283	2	43360065	T	A	ENSG00000106009	BRAT1	7	2586436	131
rs28498283	2	43360065	T	A	ENSG00000107372	ZFAND5	9	74973252	131
rs28498283	2	43360065	T	A	ENSG00000108175	ZMIZ1	10	80952534	131
rs28498283	2	43360065	T	A	ENSG00000109790	KLHL5	4	39087568	131
rs28498283	2	43360065	T	A	ENSG00000111424	VDR	12	48286075	131
rs28498283	2	43360065	T	A	ENSG00000111729	CLEC4A	12	8283715	131
rs28498283	2	43360065	T	A	ENSG00000111802	TDP2	6	24658733	131
rs28498283	2	43360065	T	A	ENSG00000112299	VNN1	6	133018958	131
rs28498283	2	43360065	T	A	ENSG00000112763	BTN2A1	6	26467499	131
rs28498283	2	43360065	T	A	ENSG00000113108	APBB3	5	139955595	131
rs28498283	2	43360065	T	A	ENSG00000113648	H2AFY	5	134702597	131
rs28498283	2	43360065	T	A	ENSG00000116299	KIAA1324	1	109702851	131
rs28498283	2	43360065	T	A	ENSG00000116679	IVNS1ABP	1	185275990	131
rs28498283	2	43360065	T	A	ENSG00000116786	PLEKHM2	1	16036045	131
rs28498283	2	43360065	T	A	ENSG00000117410	ATP6V0B	1	44442063	131
rs28498283	2	43360065	T	A	ENSG00000117984	CTSD	11	1779602	131
rs28498283	2	43360065	T	A	ENSG00000118900	UBN1	16	4914513	131
rs28498283	2	43360065	T	A	ENSG00000120594	PLXDC2	10	20337227	131
rs28498283	2	43360065	T	A	ENSG00000121297	TSHZ3	19	31803152	131
rs28498283	2	43360065	T	A	ENSG00000122779	TRIM24	7	138209908	131
rs28498283	2	43360065	T	A	ENSG00000122986	HVCN1	12	111104200	131
rs28498283	2	43360065	T	A	ENSG00000123700	KCNJ2	17	68170501	131
rs28498283	2	43360065	T	A	ENSG00000123838	C4BPA	1	207297962	131
rs28498283	2	43360065	T	A	ENSG00000124107	SLPI	20	43882042	131
rs28498283	2	43360065	T	A	ENSG00000128872	TMOD2	15	52076161	131
rs28498283	2	43360065	T	A	ENSG00000131446	MGAT1	5	180230096	131
rs28498283	2	43360065	T	A	ENSG00000131626	PPFIA1	11	70173657	131
rs28498283	2	43360065	T	A	ENSG00000132965	ALOX5AP	13	31324100	131
rs28498283	2	43360065	T	A	ENSG00000134755	DSC2	18	28664159	131
rs28498283	2	43360065	T	A	ENSG00000135114	OASL	12	121467570	131
rs28498283	2	43360065	T	A	ENSG00000135838	NPL	1	182778973	131
rs28498283	2	43360065	T	A	ENSG00000136026	CKAP4	12	106664856	131
rs28498283	2	43360065	T	A	ENSG00000137261	KIAA0319	6	24595357	131
rs28498283	2	43360065	T	A	ENSG00000137460	FHDC1	4	153879176	131
rs28498283	2	43360065	T	A	ENSG00000137752	CASP1	11	104934164	131
rs28498283	2	43360065	T	A	ENSG00000137757	CASP5	11	104879428	131
rs28498283	2	43360065	T	A	ENSG00000139178	C1RL	12	7252026	131
rs28498283	2	43360065	T	A	ENSG00000139318	DUSP6	12	89744028	131
rs28498283	2	43360065	T	A	ENSG00000139668	WDFY2	13	52247407	131
rs28498283	2	43360065	T	A	ENSG00000139890	REM2	14	23354634	131
rs28498283	2	43360065	T	A	ENSG00000140280	LYSMD2	15	52029495	131
rs28498283	2	43360065	T	A	ENSG00000141497	ZMYND15	17	4646365	131
rs28498283	2	43360065	T	A	ENSG00000143409	FAM63A	1	150974938	131
rs28498283	2	43360065	T	A	ENSG00000143669	LYST	1	235935640	131
rs28498283	2	43360065	T	A	ENSG00000149573	MPZL2	11	118129684	131
rs28498283	2	43360065	T	A	ENSG00000149925	ALDOA	16	30073094	131
rs28498283	2	43360065	T	A	ENSG00000152784	PRDM8	4	81115258	131
rs28498283	2	43360065	T	A	ENSG00000155256	ZFYVE27	10	99508771	131
rs28498283	2	43360065	T	A	ENSG00000158710	TAGLN2	1	159891709	131
rs28498283	2	43360065	T	A	ENSG00000159720	ATP6V0D1	16	67493528	131
rs28498283	2	43360065	T	A	ENSG00000160180	TFF3	21	43733769	131
rs28498283	2	43360065	T	A	ENSG00000160410	SHKBP1	19	41090031	131
rs28498283	2	43360065	T	A	ENSG00000160593	AMICA1	11	118080132	131
rs28498283	2	43360065	T	A	ENSG00000161638	ITGA5	12	54801144	131
rs28498283	2	43360065	T	A	ENSG00000162591	MEGF6	1	3467271	131
rs28498283	2	43360065	T	A	ENSG00000163993	S100P	4	6696846	131
rs28498283	2	43360065	T	A	ENSG00000164047	CAMP	3	48265909	131
rs28498283	2	43360065	T	A	ENSG00000164144	ARFIP1	4	153770352	131
rs28498283	2	43360065	T	A	ENSG00000164683	HEY1	8	80678171	131
rs28498283	2	43360065	T	A	ENSG00000164691	TAGAP	6	159460842	131
rs28498283	2	43360065	T	A	ENSG00000165029	ABCA1	9	107616900	131
rs28498283	2	43360065	T	A	ENSG00000165140	FBP1	9	97383973	131
rs28498283	2	43360065	T	A	ENSG00000165168	CYBB	X	37655989	131
rs28498283	2	43360065	T	A	ENSG00000166401	SERPINB8	18	61654718	131
rs28498283	2	43360065	T	A	ENSG00000166888	STAT6	12	57507556	131
rs28498283	2	43360065	T	A	ENSG00000166927	MS4A7	11	60154689	131
rs28498283	2	43360065	T	A	ENSG00000167173	C15orf39	15	75496247	131
rs28498283	2	43360065	T	A	ENSG00000167434	CA4	17	58237778	131
rs28498283	2	43360065	T	A	ENSG00000170558	CDH2	18	25644170	131
rs28498283	2	43360065	T	A	ENSG00000170866	LILRA3	19	54804903	131
rs28498283	2	43360065	T	A	ENSG00000170876	TMEM43	3	14175809	131
rs28498283	2	43360065	T	A	ENSG00000174099	MSRB3	12	65777223	131
rs28498283	2	43360065	T	A	ENSG00000174130	TLR6	4	38841887	131
rs28498283	2	43360065	T	A	ENSG00000174944	P2RY14	3	150963080	131
rs28498283	2	43360065	T	A	ENSG00000175591	P2RY2	11	72938370	131
rs28498283	2	43360065	T	A	ENSG00000179299	NSUN7	4	40781958	131
rs28498283	2	43360065	T	A	ENSG00000182117	NOP10	15	34634647	131
rs28498283	2	43360065	T	A	ENSG00000183019	C19orf59	19	7743113	131
rs28498283	2	43360065	T	A	ENSG00000184678	HIST2H2BE	1	149857121	131
rs28498283	2	43360065	T	A	ENSG00000185909	KLHDC8B	3	49211480	131
rs28498283	2	43360065	T	A	ENSG00000186480	INSIG1	7	155095715	131
rs28498283	2	43360065	T	A	ENSG00000189337	KAZN	1	15184869	131
rs28498283	2	43360065	T	A	ENSG00000196083	IL1RAP	3	190303841	131
rs28498283	2	43360065	T	A	ENSG00000196189	SEMA4A	1	156132350	131
rs28498283	2	43360065	T	A	ENSG00000196549	MME	3	154821705	131
rs28498283	2	43360065	T	A	ENSG00000196954	CASP4	11	104826878	131
rs28498283	2	43360065	T	A	ENSG00000197182	FLJ27365	22	46479778	131
rs28498283	2	43360065	T	A	ENSG00000197629	MPEG1	11	58978203	131
rs28498283	2	43360065	T	A	ENSG00000197632	SERPINB2	18	61555025	131
rs28498283	2	43360065	T	A	ENSG00000206344	HCG27	6	31168641	131
rs28498283	2	43360065	T	A	ENSG00000217128	FNIP1	5	130947147	131
rs28498283	2	43360065	T	A	ENSG00000232388	LINC00493	20	18549135	131
rs28498283	2	43360065	T	A	ENSG00000235162	C12orf75	12	105709471	131
rs28498283	2	43360065	T	A	ENSG00000250510	GPR162	12	6933648	131
rs28498283	2	43360065	T	A	ENSG00000253616	RP11-875O11.3	8	22930445	131
rs28498283	2	43360065	T	A	ENSG00000260916	CCPG1	15	55666469	131
rs28498283	2	43360065	T	A	ENSG00000262745	CTD-2377D24.8	17	46771286	131
rs28498283	2	43360065	T	A	ENSG00000267365	KCNJ2-AS1	17	68164322	131
rs149290349	2	43451957	A	G	ENSG00000011422	PLAUR	19	44162473	53
rs149290349	2	43451957	A	G	ENSG00000037042	TUBG2	17	40815173	53
rs149290349	2	43451957	A	G	ENSG00000078369	GNB1	1	1769612	53
rs149290349	2	43451957	A	G	ENSG00000095059	DHPS	19	12789623	53
rs149290349	2	43451957	A	G	ENSG00000100024	UPB1	22	24893782	53
rs149290349	2	43451957	A	G	ENSG00000100647	KIAA0247	14	70130086	53
rs149290349	2	43451957	A	G	ENSG00000103335	PIEZO1	16	88816685	53
rs149290349	2	43451957	A	G	ENSG00000105223	PLD3	19	40870354	53
rs149290349	2	43451957	A	G	ENSG00000105254	TBCB	19	36611020	53
rs149290349	2	43451957	A	G	ENSG00000105472	CLEC11A	19	51227780	53
rs149290349	2	43451957	A	G	ENSG00000105953	OGDH	7	44697418	53
rs149290349	2	43451957	A	G	ENSG00000106069	CHN2	7	29357950	53
rs149290349	2	43451957	A	G	ENSG00000107957	SH3PXD2A	10	105481793	53
rs149290349	2	43451957	A	G	ENSG00000108239	TBC1D12	10	96228974	53
rs149290349	2	43451957	A	G	ENSG00000110719	TCIRG1	11	67812422	53
rs149290349	2	43451957	A	G	ENSG00000110955	ATP5B	12	57035878	53
rs149290349	2	43451957	A	G	ENSG00000111961	SASH1	6	148733313	53
rs149290349	2	43451957	A	G	ENSG00000117091	CD48	1	160665088	53
rs149290349	2	43451957	A	G	ENSG00000117410	ATP6V0B	1	44442063	53
rs149290349	2	43451957	A	G	ENSG00000118513	MYB	6	135521382	53
rs149290349	2	43451957	A	G	ENSG00000120910	PPP3CC	8	22348492	53
rs149290349	2	43451957	A	G	ENSG00000125869	LAMP5	20	9503089	53
rs149290349	2	43451957	A	G	ENSG00000127418	FGFRL1	4	1012204	53
rs149290349	2	43451957	A	G	ENSG00000130529	TRPM4	19	49688045	53
rs149290349	2	43451957	A	G	ENSG00000131871	VIMP	15	101814363	53
rs149290349	2	43451957	A	G	ENSG00000132359	RAP1GAP2	17	2810691	53
rs149290349	2	43451957	A	G	ENSG00000133687	TMTC1	12	29795732	53
rs149290349	2	43451957	A	G	ENSG00000134153	EMC7	15	34385183	53
rs149290349	2	43451957	A	G	ENSG00000134755	DSC2	18	28664159	53
rs149290349	2	43451957	A	G	ENSG00000138795	LEF1	4	109029406	53
rs149290349	2	43451957	A	G	ENSG00000141452	C18orf8	18	21097609	53
rs149290349	2	43451957	A	G	ENSG00000146083	RNF44	5	175959362	53
rs149290349	2	43451957	A	G	ENSG00000151651	ADAM8	10	135083139	53
rs149290349	2	43451957	A	G	ENSG00000154330	PGM5	9	71058896	53
rs149290349	2	43451957	A	G	ENSG00000165732	DDX21	10	70730356	53
rs149290349	2	43451957	A	G	ENSG00000166595	FAM96B	16	66967142	53
rs149290349	2	43451957	A	G	ENSG00000166825	ANPEP	15	90343376	53
rs149290349	2	43451957	A	G	ENSG00000168081	PNOC	8	28187687	53
rs149290349	2	43451957	A	G	ENSG00000168904	LRRC28	15	99861250	53
rs149290349	2	43451957	A	G	ENSG00000169398	PTK2	8	141840157	53
rs149290349	2	43451957	A	G	ENSG00000172939	OXSR1	3	38251779	53
rs149290349	2	43451957	A	G	ENSG00000173020	ADRBK1	11	67043954	53
rs149290349	2	43451957	A	G	ENSG00000175575	PAAF1	11	73613267	53
rs149290349	2	43451957	A	G	ENSG00000175854	SWI5	9	131044463	53
rs149290349	2	43451957	A	G	ENSG00000182934	SRPR	11	126135926	53
rs149290349	2	43451957	A	G	ENSG00000196549	MME	3	154821705	53
rs149290349	2	43451957	A	G	ENSG00000198276	UCKL1	20	62579477	53
rs149290349	2	43451957	A	G	ENSG00000198417	MT1F	16	56693108	53
rs149290349	2	43451957	A	G	ENSG00000203879	GDI1	X	153668540	53
rs149290349	2	43451957	A	G	ENSG00000204160	ZDHHC18	1	27168647	53
rs149290349	2	43451957	A	G	ENSG00000204899	MZT1	13	73292160	53
rs149290349	2	43451957	A	G	ENSG00000219200	RNASEK	17	6916793	53
rs149290349	2	43451957	A	G	ENSG00000235162	C12orf75	12	105709471	53
rs7590268	2	43540125	G	T	ENSG00000030582	GRN	17	42426542	25
rs7590268	2	43540125	G	T	ENSG00000064601	CTSA	20	44523525	25
rs7590268	2	43540125	G	T	ENSG00000075223	SEMA3C	7	80461764	25
rs7590268	2	43540125	G	T	ENSG00000085662	AKR1B1	7	134135569	25
rs7590268	2	43540125	G	T	ENSG00000100079	LGALS2	22	37972439	25
rs7590268	2	43540125	G	T	ENSG00000112299	VNN1	6	133018958	25
rs7590268	2	43540125	G	T	ENSG00000116679	IVNS1ABP	1	185275990	25
rs7590268	2	43540125	G	T	ENSG00000121316	PLBD1	12	14688939	25
rs7590268	2	43540125	G	T	ENSG00000124299	PEPD	19	33945278	25
rs7590268	2	43540125	G	T	ENSG00000126860	EVI2A	17	29646740	25
rs7590268	2	43540125	G	T	ENSG00000130529	TRPM4	19	49688045	25
rs7590268	2	43540125	G	T	ENSG00000141447	OSBPL1A	18	21859926	25
rs7590268	2	43540125	G	T	ENSG00000149573	MPZL2	11	118129684	25
rs7590268	2	43540125	G	T	ENSG00000151136	BTBD11	12	107882804	25
rs7590268	2	43540125	G	T	ENSG00000158517	NCF1	7	74195984	25
rs7590268	2	43540125	G	T	ENSG00000163785	RYK	3	133881856	25
rs7590268	2	43540125	G	T	ENSG00000166401	SERPINB8	18	61654718	25
rs7590268	2	43540125	G	T	ENSG00000170448	NFXL1	4	47882955	25
rs7590268	2	43540125	G	T	ENSG00000177706	FAM20C	7	246840	25
rs7590268	2	43540125	G	T	ENSG00000178921	PFAS	17	8162372	25
rs7590268	2	43540125	G	T	ENSG00000179593	ALOX15B	17	7947393	25
rs7590268	2	43540125	G	T	ENSG00000185339	TCN2	22	31013045	25
rs7590268	2	43540125	G	T	ENSG00000186818	LILRB4	19	55168575	25
rs7590268	2	43540125	G	T	ENSG00000187554	TLR5	1	223299686	25
rs7590268	2	43540125	G	T	ENSG00000197632	SERPINB2	18	61555025	25
rs1465618	2	43553949	T	C	ENSG00000030582	GRN	17	42426542	14
rs1465618	2	43553949	T	C	ENSG00000107745	MICU1	10	74256498	14
rs1465618	2	43553949	T	C	ENSG00000121316	PLBD1	12	14688939	14
rs1465618	2	43553949	T	C	ENSG00000130529	TRPM4	19	49688045	14
rs1465618	2	43553949	T	C	ENSG00000133216	EPHB2	1	23139575	14
rs1465618	2	43553949	T	C	ENSG00000134243	SORT1	1	109896382	14
rs1465618	2	43553949	T	C	ENSG00000139970	RTN1	14	60200189	14
rs1465618	2	43553949	T	C	ENSG00000149573	MPZL2	11	118129684	14
rs1465618	2	43553949	T	C	ENSG00000161944	ASGR2	17	7011830	14
rs1465618	2	43553949	T	C	ENSG00000162078	ZG16B	16	2884568	14
rs1465618	2	43553949	T	C	ENSG00000165168	CYBB	X	37655989	14
rs1465618	2	43553949	T	C	ENSG00000166401	SERPINB8	18	61654718	14
rs1465618	2	43553949	T	C	ENSG00000171729	TMEM51	1	15513002	14
rs1465618	2	43553949	T	C	ENSG00000197632	SERPINB2	18	61555025	14
rs7563201	2	43561780	A	G	ENSG00000002933	TMEM176A	7	150499849	97
rs7563201	2	43561780	A	G	ENSG00000010327	STAB1	3	52543932	97
rs7563201	2	43561780	A	G	ENSG00000011198	ABHD5	3	43753734	97
rs7563201	2	43561780	A	G	ENSG00000030582	GRN	17	42426542	97
rs7563201	2	43561780	A	G	ENSG00000038945	MSR1	8	16195193	97
rs7563201	2	43561780	A	G	ENSG00000049089	COL9A2	1	40774823	97
rs7563201	2	43561780	A	G	ENSG00000060982	BCAT1	12	25033344	97
rs7563201	2	43561780	A	G	ENSG00000064601	CTSA	20	44523525	97
rs7563201	2	43561780	A	G	ENSG00000073060	SCARB1	12	125314308	97
rs7563201	2	43561780	A	G	ENSG00000075223	SEMA3C	7	80461764	97
rs7563201	2	43561780	A	G	ENSG00000075618	FSCN1	7	5639362	97
rs7563201	2	43561780	A	G	ENSG00000079215	SLC1A3	5	36647446	97
rs7563201	2	43561780	A	G	ENSG00000082212	ME2	18	48440055	97
rs7563201	2	43561780	A	G	ENSG00000085265	FCN1	9	137805620	97
rs7563201	2	43561780	A	G	ENSG00000085662	AKR1B1	7	134135569	97
rs7563201	2	43561780	A	G	ENSG00000089169	RPH3A	12	113172435	97
rs7563201	2	43561780	A	G	ENSG00000095059	DHPS	19	12789623	97
rs7563201	2	43561780	A	G	ENSG00000100079	LGALS2	22	37972439	97
rs7563201	2	43561780	A	G	ENSG00000100097	LGALS1	22	38073714	97
rs7563201	2	43561780	A	G	ENSG00000105223	PLD3	19	40870354	97
rs7563201	2	43561780	A	G	ENSG00000105953	OGDH	7	44697418	97
rs7563201	2	43561780	A	G	ENSG00000107745	MICU1	10	74256498	97
rs7563201	2	43561780	A	G	ENSG00000108861	DUSP3	17	41849922	97
rs7563201	2	43561780	A	G	ENSG00000110324	IL10RA	11	117864629	97
rs7563201	2	43561780	A	G	ENSG00000110721	CHKA	11	67854618	97
rs7563201	2	43561780	A	G	ENSG00000111144	LTA4H	12	96415952	97
rs7563201	2	43561780	A	G	ENSG00000111647	UHRF1BP1L	12	100479429	97
rs7563201	2	43561780	A	G	ENSG00000112299	VNN1	6	133018958	97
rs7563201	2	43561780	A	G	ENSG00000114204	SERPINI2	3	167178184	97
rs7563201	2	43561780	A	G	ENSG00000118513	MYB	6	135521382	97
rs7563201	2	43561780	A	G	ENSG00000121316	PLBD1	12	14688939	97
rs7563201	2	43561780	A	G	ENSG00000122729	ACO1	9	32417726	97
rs7563201	2	43561780	A	G	ENSG00000124104	SNX21	20	44467181	97
rs7563201	2	43561780	A	G	ENSG00000124107	SLPI	20	43882042	97
rs7563201	2	43561780	A	G	ENSG00000124299	PEPD	19	33945278	97
rs7563201	2	43561780	A	G	ENSG00000124491	F13A1	6	6232782	97
rs7563201	2	43561780	A	G	ENSG00000126247	CAPNS1	19	36635866	97
rs7563201	2	43561780	A	G	ENSG00000129116	PALLD	4	169633912	97
rs7563201	2	43561780	A	G	ENSG00000130529	TRPM4	19	49688045	97
rs7563201	2	43561780	A	G	ENSG00000133027	PEMT	17	17451949	97
rs7563201	2	43561780	A	G	ENSG00000133216	EPHB2	1	23139575	97
rs7563201	2	43561780	A	G	ENSG00000134243	SORT1	1	109896382	97
rs7563201	2	43561780	A	G	ENSG00000134755	DSC2	18	28664159	97
rs7563201	2	43561780	A	G	ENSG00000134780	DAGLA	11	61481189	97
rs7563201	2	43561780	A	G	ENSG00000136636	KCTD3	1	215767942	97
rs7563201	2	43561780	A	G	ENSG00000137726	FXYD6	11	117727947	97
rs7563201	2	43561780	A	G	ENSG00000138463	DIRC2	3	122556814	97
rs7563201	2	43561780	A	G	ENSG00000139410	SDSL	12	113868061	97
rs7563201	2	43561780	A	G	ENSG00000139970	RTN1	14	60200189	97
rs7563201	2	43561780	A	G	ENSG00000141447	OSBPL1A	18	21859926	97
rs7563201	2	43561780	A	G	ENSG00000143537	ADAM15	1	155029147	97
rs7563201	2	43561780	A	G	ENSG00000148288	GBGT1	9	136033836	97
rs7563201	2	43561780	A	G	ENSG00000149573	MPZL2	11	118129684	97
rs7563201	2	43561780	A	G	ENSG00000149577	SIDT2	11	117058804	97
rs7563201	2	43561780	A	G	ENSG00000149591	TAGLN	11	117072767	97
rs7563201	2	43561780	A	G	ENSG00000152953	STK32B	4	5277947	97
rs7563201	2	43561780	A	G	ENSG00000155962	CLIC2	X	154534733	97
rs7563201	2	43561780	A	G	ENSG00000157168	NRG1	8	32059725	97
rs7563201	2	43561780	A	G	ENSG00000158488	CD1E	1	158325298	97
rs7563201	2	43561780	A	G	ENSG00000158517	NCF1	7	74195984	97
rs7563201	2	43561780	A	G	ENSG00000160883	HK3	5	176317101	97
rs7563201	2	43561780	A	G	ENSG00000161642	ZNF385A	12	54773999	97
rs7563201	2	43561780	A	G	ENSG00000161944	ASGR2	17	7011830	97
rs7563201	2	43561780	A	G	ENSG00000162734	PEA15	1	160180146	97
rs7563201	2	43561780	A	G	ENSG00000163221	S100A12	1	153347154	97
rs7563201	2	43561780	A	G	ENSG00000163785	RYK	3	133881856	97
rs7563201	2	43561780	A	G	ENSG00000164088	PPM1M	3	52282227	97
rs7563201	2	43561780	A	G	ENSG00000164951	PDP1	8	94904164	97
rs7563201	2	43561780	A	G	ENSG00000165140	FBP1	9	97383973	97
rs7563201	2	43561780	A	G	ENSG00000165490	C11orf82	11	82640168	97
rs7563201	2	43561780	A	G	ENSG00000165659	DACH1	13	72226714	97
rs7563201	2	43561780	A	G	ENSG00000166401	SERPINB8	18	61654718	97
rs7563201	2	43561780	A	G	ENSG00000166523	CLEC4E	12	8689730	97
rs7563201	2	43561780	A	G	ENSG00000166928	MS4A14	11	60165582	97
rs7563201	2	43561780	A	G	ENSG00000170448	NFXL1	4	47882955	97
rs7563201	2	43561780	A	G	ENSG00000170458	CD14	5	140012299	97
rs7563201	2	43561780	A	G	ENSG00000170866	LILRA3	19	54804903	97
rs7563201	2	43561780	A	G	ENSG00000171729	TMEM51	1	15513002	97
rs7563201	2	43561780	A	G	ENSG00000172594	SMPDL3A	6	123120590	97
rs7563201	2	43561780	A	G	ENSG00000174705	SH3PXD2B	5	171816856	97
rs7563201	2	43561780	A	G	ENSG00000176170	SPHK1	17	74378303	97
rs7563201	2	43561780	A	G	ENSG00000177706	FAM20C	7	246840	97
rs7563201	2	43561780	A	G	ENSG00000178035	IMPDH2	3	49064299	97
rs7563201	2	43561780	A	G	ENSG00000178921	PFAS	17	8162372	97
rs7563201	2	43561780	A	G	ENSG00000179593	ALOX15B	17	7947393	97
rs7563201	2	43561780	A	G	ENSG00000182048	TRPC2	11	3644960	97
rs7563201	2	43561780	A	G	ENSG00000185339	TCN2	22	31013045	97
rs7563201	2	43561780	A	G	ENSG00000185862	EVI2B	17	29635957	97
rs7563201	2	43561780	A	G	ENSG00000186818	LILRB4	19	55168575	97
rs7563201	2	43561780	A	G	ENSG00000187554	TLR5	1	223299686	97
rs7563201	2	43561780	A	G	ENSG00000197629	MPEG1	11	58978203	97
rs7563201	2	43561780	A	G	ENSG00000197632	SERPINB2	18	61555025	97
rs7563201	2	43561780	A	G	ENSG00000198816	ZNF358	19	7583045	97
rs7563201	2	43561780	A	G	ENSG00000203644	AC083799.1	3	129566346	97
rs7563201	2	43561780	A	G	ENSG00000214063	TSPAN4	11	854962	97
rs7563201	2	43561780	A	G	ENSG00000227825	SLC9A7P1	12	98849268	97
rs7563201	2	43561780	A	G	ENSG00000258227	CLEC5A	7	141636982	97
rs17030845	2	43687879	T	C	ENSG00000010278	CD9	12	6328153	25
rs17030845	2	43687879	T	C	ENSG00000067057	PFKP	10	3144808	25
rs17030845	2	43687879	T	C	ENSG00000095059	DHPS	19	12789623	25
rs17030845	2	43687879	T	C	ENSG00000100385	IL2RB	22	37546486	25
rs17030845	2	43687879	T	C	ENSG00000100647	KIAA0247	14	70130086	25
rs17030845	2	43687879	T	C	ENSG00000107957	SH3PXD2A	10	105481793	25
rs17030845	2	43687879	T	C	ENSG00000111961	SASH1	6	148733313	25
rs17030845	2	43687879	T	C	ENSG00000117410	ATP6V0B	1	44442063	25
rs17030845	2	43687879	T	C	ENSG00000118900	UBN1	16	4914513	25
rs17030845	2	43687879	T	C	ENSG00000120265	PCMT1	6	150101567	25
rs17030845	2	43687879	T	C	ENSG00000125869	LAMP5	20	9503089	25
rs17030845	2	43687879	T	C	ENSG00000130529	TRPM4	19	49688045	25
rs17030845	2	43687879	T	C	ENSG00000134153	EMC7	15	34385183	25
rs17030845	2	43687879	T	C	ENSG00000134755	DSC2	18	28664159	25
rs17030845	2	43687879	T	C	ENSG00000141452	C18orf8	18	21097609	25
rs17030845	2	43687879	T	C	ENSG00000160683	CXCR5	11	118761491	25
rs17030845	2	43687879	T	C	ENSG00000164758	MED30	8	118542726	25
rs17030845	2	43687879	T	C	ENSG00000166595	FAM96B	16	66967142	25
rs17030845	2	43687879	T	C	ENSG00000166825	ANPEP	15	90343376	25
rs17030845	2	43687879	T	C	ENSG00000169398	PTK2	8	141840157	25
rs17030845	2	43687879	T	C	ENSG00000181274	FRAT2	10	99093356	25
rs17030845	2	43687879	T	C	ENSG00000196549	MME	3	154821705	25
rs17030845	2	43687879	T	C	ENSG00000198276	UCKL1	20	62579477	25
rs17030845	2	43687879	T	C	ENSG00000235162	C12orf75	12	105709471	25
rs17030845	2	43687879	T	C	ENSG00000254087	LYN	8	56858155	25
rs12478601	2	43721508	C	T	ENSG00000002933	TMEM176A	7	150499849	150
rs12478601	2	43721508	C	T	ENSG00000010327	STAB1	3	52543932	150
rs12478601	2	43721508	C	T	ENSG00000012779	ALOX5	10	45905611	150
rs12478601	2	43721508	C	T	ENSG00000019582	CD74	5	149786846	150
rs12478601	2	43721508	C	T	ENSG00000030582	GRN	17	42426542	150
rs12478601	2	43721508	C	T	ENSG00000049089	COL9A2	1	40774823	150
rs12478601	2	43721508	C	T	ENSG00000060982	BCAT1	12	25033344	150
rs12478601	2	43721508	C	T	ENSG00000064601	CTSA	20	44523525	150
rs12478601	2	43721508	C	T	ENSG00000067836	ROGDI	16	4849960	150
rs12478601	2	43721508	C	T	ENSG00000073060	SCARB1	12	125314308	150
rs12478601	2	43721508	C	T	ENSG00000075223	SEMA3C	7	80461764	150
rs12478601	2	43721508	C	T	ENSG00000079215	SLC1A3	5	36647446	150
rs12478601	2	43721508	C	T	ENSG00000085265	FCN1	9	137805620	150
rs12478601	2	43721508	C	T	ENSG00000085662	AKR1B1	7	134135569	150
rs12478601	2	43721508	C	T	ENSG00000087077	TRIP6	7	100467918	150
rs12478601	2	43721508	C	T	ENSG00000087266	SH3BP2	4	2818787	150
rs12478601	2	43721508	C	T	ENSG00000089169	RPH3A	12	113172435	150
rs12478601	2	43721508	C	T	ENSG00000089818	NECAP1	12	8242587	150
rs12478601	2	43721508	C	T	ENSG00000090621	PABPC4	1	40034475	150
rs12478601	2	43721508	C	T	ENSG00000096384	HSP90AB1	6	44218222	150
rs12478601	2	43721508	C	T	ENSG00000099139	PCSK5	9	78741407	150
rs12478601	2	43721508	C	T	ENSG00000099284	H2AFY2	10	71842294	150
rs12478601	2	43721508	C	T	ENSG00000100079	LGALS2	22	37972439	150
rs12478601	2	43721508	C	T	ENSG00000103507	BCKDK	16	31120769	150
rs12478601	2	43721508	C	T	ENSG00000103811	CTSH	15	79227658	150
rs12478601	2	43721508	C	T	ENSG00000105048	TNNT1	19	55652442	150
rs12478601	2	43721508	C	T	ENSG00000106565	TMEM176B	7	150493410	150
rs12478601	2	43721508	C	T	ENSG00000106772	PRUNE2	9	79373647	150
rs12478601	2	43721508	C	T	ENSG00000107745	MICU1	10	74256498	150
rs12478601	2	43721508	C	T	ENSG00000108387	2004-09-01	17	56607895	150
rs12478601	2	43721508	C	T	ENSG00000109320	NFKB1	4	103480472	150
rs12478601	2	43721508	C	T	ENSG00000109790	KLHL5	4	39087568	150
rs12478601	2	43721508	C	T	ENSG00000111181	SLC6A12	12	311489	150
rs12478601	2	43721508	C	T	ENSG00000111640	GAPDH	12	6645315	150
rs12478601	2	43721508	C	T	ENSG00000112299	VNN1	6	133018958	150
rs12478601	2	43721508	C	T	ENSG00000113494	PRLR	5	35139827	150
rs12478601	2	43721508	C	T	ENSG00000114204	SERPINI2	3	167178184	150
rs12478601	2	43721508	C	T	ENSG00000114541	FRMD4B	3	69405437	150
rs12478601	2	43721508	C	T	ENSG00000117758	STX12	1	28125328	150
rs12478601	2	43721508	C	T	ENSG00000119522	DENND1A	9	126417182	150
rs12478601	2	43721508	C	T	ENSG00000120708	TGFBI	5	135382045	150
rs12478601	2	43721508	C	T	ENSG00000120896	SORBS3	8	22417900	150
rs12478601	2	43721508	C	T	ENSG00000121316	PLBD1	12	14688939	150
rs12478601	2	43721508	C	T	ENSG00000122729	ACO1	9	32417726	150
rs12478601	2	43721508	C	T	ENSG00000124104	SNX21	20	44467181	150
rs12478601	2	43721508	C	T	ENSG00000124299	PEPD	19	33945278	150
rs12478601	2	43721508	C	T	ENSG00000124766	SOX4	6	21596409	150
rs12478601	2	43721508	C	T	ENSG00000125869	LAMP5	20	9503089	150
rs12478601	2	43721508	C	T	ENSG00000129116	PALLD	4	169633912	150
rs12478601	2	43721508	C	T	ENSG00000130529	TRPM4	19	49688045	150
rs12478601	2	43721508	C	T	ENSG00000130558	OLFM1	9	137990146	150
rs12478601	2	43721508	C	T	ENSG00000132669	RIN2	20	19925133	150
rs12478601	2	43721508	C	T	ENSG00000132846	ZBED3	5	76375522	150
rs12478601	2	43721508	C	T	ENSG00000133027	PEMT	17	17451949	150
rs12478601	2	43721508	C	T	ENSG00000133216	EPHB2	1	23139575	150
rs12478601	2	43721508	C	T	ENSG00000134243	SORT1	1	109896382	150
rs12478601	2	43721508	C	T	ENSG00000134250	NOTCH2	1	120533208	150
rs12478601	2	43721508	C	T	ENSG00000134531	EMP1	12	13359679	150
rs12478601	2	43721508	C	T	ENSG00000134780	DAGLA	11	61481189	150
rs12478601	2	43721508	C	T	ENSG00000135218	CD36	7	80153742	150
rs12478601	2	43721508	C	T	ENSG00000135838	NPL	1	182778973	150
rs12478601	2	43721508	C	T	ENSG00000136026	CKAP4	12	106664856	150
rs12478601	2	43721508	C	T	ENSG00000136636	KCTD3	1	215767942	150
rs12478601	2	43721508	C	T	ENSG00000137726	FXYD6	11	117727947	150
rs12478601	2	43721508	C	T	ENSG00000137801	THBS1	15	39882473	150
rs12478601	2	43721508	C	T	ENSG00000138172	CALHM2	10	105209601	150
rs12478601	2	43721508	C	T	ENSG00000138463	DIRC2	3	122556814	150
rs12478601	2	43721508	C	T	ENSG00000139410	SDSL	12	113868061	150
rs12478601	2	43721508	C	T	ENSG00000139970	RTN1	14	60200189	150
rs12478601	2	43721508	C	T	ENSG00000141447	OSBPL1A	18	21859926	150
rs12478601	2	43721508	C	T	ENSG00000142733	MAP3K6	1	27687529	150
rs12478601	2	43721508	C	T	ENSG00000143110	C1orf162	1	112018774	150
rs12478601	2	43721508	C	T	ENSG00000143537	ADAM15	1	155029147	150
rs12478601	2	43721508	C	T	ENSG00000143669	LYST	1	235935640	150
rs12478601	2	43721508	C	T	ENSG00000146409	SLC18B1	6	133105105	150
rs12478601	2	43721508	C	T	ENSG00000149100	EIF3M	11	32616576	150
rs12478601	2	43721508	C	T	ENSG00000149573	MPZL2	11	118129684	150
rs12478601	2	43721508	C	T	ENSG00000149577	SIDT2	11	117058804	150
rs12478601	2	43721508	C	T	ENSG00000149591	TAGLN	11	117072767	150
rs12478601	2	43721508	C	T	ENSG00000151136	BTBD11	12	107882804	150
rs12478601	2	43721508	C	T	ENSG00000151914	DST	6	56571105	150
rs12478601	2	43721508	C	T	ENSG00000152377	SPOCK1	5	136622527	150
rs12478601	2	43721508	C	T	ENSG00000152953	STK32B	4	5277947	150
rs12478601	2	43721508	C	T	ENSG00000154736	ADAMTS5	21	28314531	150
rs12478601	2	43721508	C	T	ENSG00000155962	CLIC2	X	154534733	150
rs12478601	2	43721508	C	T	ENSG00000157168	NRG1	8	32059725	150
rs12478601	2	43721508	C	T	ENSG00000158488	CD1E	1	158325298	150
rs12478601	2	43721508	C	T	ENSG00000158517	NCF1	7	74195984	150
rs12478601	2	43721508	C	T	ENSG00000161642	ZNF385A	12	54773999	150
rs12478601	2	43721508	C	T	ENSG00000161944	ASGR2	17	7011830	150
rs12478601	2	43721508	C	T	ENSG00000162078	ZG16B	16	2884568	150
rs12478601	2	43721508	C	T	ENSG00000162734	PEA15	1	160180146	150
rs12478601	2	43721508	C	T	ENSG00000162817	C1orf115	1	220867843	150
rs12478601	2	43721508	C	T	ENSG00000163221	S100A12	1	153347154	150
rs12478601	2	43721508	C	T	ENSG00000163785	RYK	3	133881856	150
rs12478601	2	43721508	C	T	ENSG00000164088	PPM1M	3	52282227	150
rs12478601	2	43721508	C	T	ENSG00000164124	TMEM144	4	159149659	150
rs12478601	2	43721508	C	T	ENSG00000164951	PDP1	8	94904164	150
rs12478601	2	43721508	C	T	ENSG00000165140	FBP1	9	97383973	150
rs12478601	2	43721508	C	T	ENSG00000165168	CYBB	X	37655989	150
rs12478601	2	43721508	C	T	ENSG00000165490	C11orf82	11	82640168	150
rs12478601	2	43721508	C	T	ENSG00000165795	NDRG2	14	21511976	150
rs12478601	2	43721508	C	T	ENSG00000166068	SPRED1	15	38596988	150
rs12478601	2	43721508	C	T	ENSG00000166401	SERPINB8	18	61654718	150
rs12478601	2	43721508	C	T	ENSG00000166523	CLEC4E	12	8689730	150
rs12478601	2	43721508	C	T	ENSG00000166928	MS4A14	11	60165582	150
rs12478601	2	43721508	C	T	ENSG00000167173	C15orf39	15	75496247	150
rs12478601	2	43721508	C	T	ENSG00000169398	PTK2	8	141840157	150
rs12478601	2	43721508	C	T	ENSG00000169413	RNASE6	14	21249918	150
rs12478601	2	43721508	C	T	ENSG00000169919	GUSB	7	65436486	150
rs12478601	2	43721508	C	T	ENSG00000170448	NFXL1	4	47882955	150
rs12478601	2	43721508	C	T	ENSG00000170458	CD14	5	140012299	150
rs12478601	2	43721508	C	T	ENSG00000170955	PRKCDBP	11	6341026	150
rs12478601	2	43721508	C	T	ENSG00000171492	LRRC8D	1	90344371	150
rs12478601	2	43721508	C	T	ENSG00000171729	TMEM51	1	15513002	150
rs12478601	2	43721508	C	T	ENSG00000171812	COL8A2	1	36575829	150
rs12478601	2	43721508	C	T	ENSG00000172037	LAMB2	3	49164549	150
rs12478601	2	43721508	C	T	ENSG00000172465	TCEAL1	X	102884756	150
rs12478601	2	43721508	C	T	ENSG00000172594	SMPDL3A	6	123120590	150
rs12478601	2	43721508	C	T	ENSG00000173801	JUP	17	39859437	150
rs12478601	2	43721508	C	T	ENSG00000174547	MRPL11	11	66218377	150
rs12478601	2	43721508	C	T	ENSG00000174705	SH3PXD2B	5	171816856	150
rs12478601	2	43721508	C	T	ENSG00000175591	P2RY2	11	72938370	150
rs12478601	2	43721508	C	T	ENSG00000176170	SPHK1	17	74378303	150
rs12478601	2	43721508	C	T	ENSG00000176485	PLA2G16	11	63362511	150
rs12478601	2	43721508	C	T	ENSG00000177706	FAM20C	7	246840	150
rs12478601	2	43721508	C	T	ENSG00000178035	IMPDH2	3	49064299	150
rs12478601	2	43721508	C	T	ENSG00000178921	PFAS	17	8162372	150
rs12478601	2	43721508	C	T	ENSG00000179593	ALOX15B	17	7947393	150
rs12478601	2	43721508	C	T	ENSG00000181804	SLC9A9	3	143275718	150
rs12478601	2	43721508	C	T	ENSG00000182048	TRPC2	11	3644960	150
rs12478601	2	43721508	C	T	ENSG00000182578	CSF1R	5	149462894	150
rs12478601	2	43721508	C	T	ENSG00000184060	ADAP2	17	29259851	150
rs12478601	2	43721508	C	T	ENSG00000184584	TMEM173	5	138858819	150
rs12478601	2	43721508	C	T	ENSG00000185339	TCN2	22	31013045	150
rs12478601	2	43721508	C	T	ENSG00000186818	LILRB4	19	55168575	150
rs12478601	2	43721508	C	T	ENSG00000187164	KIAA1598	10	118764919	150
rs12478601	2	43721508	C	T	ENSG00000187554	TLR5	1	223299686	150
rs12478601	2	43721508	C	T	ENSG00000197157	SND1	7	127512447	150
rs12478601	2	43721508	C	T	ENSG00000197632	SERPINB2	18	61555025	150
rs12478601	2	43721508	C	T	ENSG00000198003	CCDC151	19	11538937	150
rs12478601	2	43721508	C	T	ENSG00000198520	C1orf228	1	45165813	150
rs12478601	2	43721508	C	T	ENSG00000198561	CTNND1	11	57553866	150
rs12478601	2	43721508	C	T	ENSG00000198816	ZNF358	19	7583045	150
rs12478601	2	43721508	C	T	ENSG00000204103	MAFB	20	39316184	150
rs12478601	2	43721508	C	T	ENSG00000214063	TSPAN4	11	854962	150
rs12478601	2	43721508	C	T	ENSG00000214548	MEG3	14	101286557	150
rs12478601	2	43721508	C	T	ENSG00000227825	SLC9A7P1	12	98849268	150
rs12478601	2	43721508	C	T	ENSG00000244682	FCGR2C	1	161563290	150
rs12478601	2	43721508	C	T	ENSG00000258227	CLEC5A	7	141636982	150
rs78487399	2	43809347	C	G	ENSG00000012124	CD22	19	35824211	28
rs78487399	2	43809347	C	G	ENSG00000095059	DHPS	19	12789623	28
rs78487399	2	43809347	C	G	ENSG00000100647	KIAA0247	14	70130086	28
rs78487399	2	43809347	C	G	ENSG00000101310	SEC23B	20	18515098	28
rs78487399	2	43809347	C	G	ENSG00000106069	CHN2	7	29357950	28
rs78487399	2	43809347	C	G	ENSG00000107957	SH3PXD2A	10	105481793	28
rs78487399	2	43809347	C	G	ENSG00000110955	ATP5B	12	57035878	28
rs78487399	2	43809347	C	G	ENSG00000111961	SASH1	6	148733313	28
rs78487399	2	43809347	C	G	ENSG00000117091	CD48	1	160665088	28
rs78487399	2	43809347	C	G	ENSG00000117118	SDHB	1	17362941	28
rs78487399	2	43809347	C	G	ENSG00000117410	ATP6V0B	1	44442063	28
rs78487399	2	43809347	C	G	ENSG00000125869	LAMP5	20	9503089	28
rs78487399	2	43809347	C	G	ENSG00000130529	TRPM4	19	49688045	28
rs78487399	2	43809347	C	G	ENSG00000131871	VIMP	15	101814363	28
rs78487399	2	43809347	C	G	ENSG00000134153	EMC7	15	34385183	28
rs78487399	2	43809347	C	G	ENSG00000134755	DSC2	18	28664159	28
rs78487399	2	43809347	C	G	ENSG00000138795	LEF1	4	109029406	28
rs78487399	2	43809347	C	G	ENSG00000140678	ITGAX	16	31380386	28
rs78487399	2	43809347	C	G	ENSG00000160683	CXCR5	11	118761491	28
rs78487399	2	43809347	C	G	ENSG00000166595	FAM96B	16	66967142	28
rs78487399	2	43809347	C	G	ENSG00000168081	PNOC	8	28187687	28
rs78487399	2	43809347	C	G	ENSG00000168904	LRRC28	15	99861250	28
rs78487399	2	43809347	C	G	ENSG00000169398	PTK2	8	141840157	28
rs78487399	2	43809347	C	G	ENSG00000170955	PRKCDBP	11	6341026	28
rs78487399	2	43809347	C	G	ENSG00000171310	CHST11	12	105002432	28
rs78487399	2	43809347	C	G	ENSG00000173020	ADRBK1	11	67043954	28
rs78487399	2	43809347	C	G	ENSG00000173801	JUP	17	39859437	28
rs78487399	2	43809347	C	G	ENSG00000198276	UCKL1	20	62579477	28
rs2540917	2	60608759	C	T	ENSG00000011028	MRC2	17	60737860	26
rs2540917	2	60608759	C	T	ENSG00000068971	PPP2R5B	11	64693486	26
rs2540917	2	60608759	C	T	ENSG00000095932	C19orf77	19	3477472	26
rs2540917	2	60608759	C	T	ENSG00000104904	OAZ1	19	2271503	26
rs2540917	2	60608759	C	T	ENSG00000130300	PLVAP	19	17475208	26
rs2540917	2	60608759	C	T	ENSG00000130656	HBZ	16	203594	26
rs2540917	2	60608759	C	T	ENSG00000133606	MKRN1	7	140166104	26
rs2540917	2	60608759	C	T	ENSG00000134755	DSC2	18	28664159	26
rs2540917	2	60608759	C	T	ENSG00000136842	TMOD1	9	100313742	26
rs2540917	2	60608759	C	T	ENSG00000137198	GMPR	6	16267295	26
rs2540917	2	60608759	C	T	ENSG00000140403	DNAJA4	15	78565483	26
rs2540917	2	60608759	C	T	ENSG00000148341	SH3GLB2	9	131779948	26
rs2540917	2	60608759	C	T	ENSG00000159335	PTMS	12	6877399	26
rs2540917	2	60608759	C	T	ENSG00000162873	KLHDC8A	1	205315693	26
rs2540917	2	60608759	C	T	ENSG00000163431	LMOD1	1	201890647	26
rs2540917	2	60608759	C	T	ENSG00000167992	VWCE	11	61044329	26
rs2540917	2	60608759	C	T	ENSG00000171840	NINJ2	12	723203	26
rs2540917	2	60608759	C	T	ENSG00000172346	CSDC2	22	41965256	26
rs2540917	2	60608759	C	T	ENSG00000173868	PHOSPHO1	17	47304426	26
rs2540917	2	60608759	C	T	ENSG00000175544	CABP4	11	67223288	26
rs2540917	2	60608759	C	T	ENSG00000187017	ESPN	1	6503139	26
rs2540917	2	60608759	C	T	ENSG00000196188	CTSE	1	206324781	26
rs2540917	2	60608759	C	T	ENSG00000198892	SHISA4	1	201859621	26
rs2540917	2	60608759	C	T	ENSG00000204010	IFIT1B	10	91141387	26
rs2540917	2	60608759	C	T	ENSG00000213934	HBG1	11	5270217	26
rs2540917	2	60608759	C	T	ENSG00000229988	HBBP1	11	5263975	26
rs7606173	2	60725451	C	G	ENSG00000011028	MRC2	17	60737860	44
rs7606173	2	60725451	C	G	ENSG00000063854	HAGH	16	1861408	44
rs7606173	2	60725451	C	G	ENSG00000068971	PPP2R5B	11	64693486	44
rs7606173	2	60725451	C	G	ENSG00000088992	TESC	12	117507006	44
rs7606173	2	60725451	C	G	ENSG00000095932	C19orf77	19	3477472	44
rs7606173	2	60725451	C	G	ENSG00000100325	ASCC2	22	30209434	44
rs7606173	2	60725451	C	G	ENSG00000104904	OAZ1	19	2271503	44
rs7606173	2	60725451	C	G	ENSG00000117394	SLC2A1	1	43407791	44
rs7606173	2	60725451	C	G	ENSG00000124172	ATP5E	20	57603979	44
rs7606173	2	60725451	C	G	ENSG00000130300	PLVAP	19	17475208	44
rs7606173	2	60725451	C	G	ENSG00000130656	HBZ	16	203594	44
rs7606173	2	60725451	C	G	ENSG00000133606	MKRN1	7	140166104	44
rs7606173	2	60725451	C	G	ENSG00000134779	TPGS2	18	34384572	44
rs7606173	2	60725451	C	G	ENSG00000136003	ISCU	12	108959759	44
rs7606173	2	60725451	C	G	ENSG00000136842	TMOD1	9	100313742	44
rs7606173	2	60725451	C	G	ENSG00000137198	GMPR	6	16267295	44
rs7606173	2	60725451	C	G	ENSG00000140403	DNAJA4	15	78565483	44
rs7606173	2	60725451	C	G	ENSG00000148341	SH3GLB2	9	131779948	44
rs7606173	2	60725451	C	G	ENSG00000149150	SLC43A1	11	57267633	44
rs7606173	2	60725451	C	G	ENSG00000158578	ALAS2	X	55046492	44
rs7606173	2	60725451	C	G	ENSG00000159335	PTMS	12	6877399	44
rs7606173	2	60725451	C	G	ENSG00000162873	KLHDC8A	1	205315693	44
rs7606173	2	60725451	C	G	ENSG00000163431	LMOD1	1	201890647	44
rs7606173	2	60725451	C	G	ENSG00000166169	POLL	10	103343333	44
rs7606173	2	60725451	C	G	ENSG00000167671	UBXN6	19	4451407	44
rs7606173	2	60725451	C	G	ENSG00000167768	KRT1	12	53071355	44
rs7606173	2	60725451	C	G	ENSG00000167992	VWCE	11	61044329	44
rs7606173	2	60725451	C	G	ENSG00000168785	TSPAN5	4	99485649	44
rs7606173	2	60725451	C	G	ENSG00000171790	SLFNL1	1	41485089	44
rs7606173	2	60725451	C	G	ENSG00000171840	NINJ2	12	723203	44
rs7606173	2	60725451	C	G	ENSG00000172346	CSDC2	22	41965256	44
rs7606173	2	60725451	C	G	ENSG00000173868	PHOSPHO1	17	47304426	44
rs7606173	2	60725451	C	G	ENSG00000178297	TMPRSS9	19	2408003	44
rs7606173	2	60725451	C	G	ENSG00000182732	RGS6	14	72714905	44
rs7606173	2	60725451	C	G	ENSG00000183508	FAM46C	1	118159775	44
rs7606173	2	60725451	C	G	ENSG00000186654	PRR5	22	45099077	44
rs7606173	2	60725451	C	G	ENSG00000187017	ESPN	1	6503139	44
rs7606173	2	60725451	C	G	ENSG00000196188	CTSE	1	206324781	44
rs7606173	2	60725451	C	G	ENSG00000198892	SHISA4	1	201859621	44
rs7606173	2	60725451	C	G	ENSG00000204010	IFIT1B	10	91141387	44
rs7606173	2	60725451	C	G	ENSG00000204815	TTC25	17	40102268	44
rs7606173	2	60725451	C	G	ENSG00000213934	HBG1	11	5270217	44
rs7606173	2	60725451	C	G	ENSG00000229988	HBBP1	11	5263975	44
rs7606173	2	60725451	C	G	ENSG00000235169	SMIM1	1	3690949	44
rs812925	2	61680993	G	C	ENSG00000100558	PLEK2	14	67866308	6
rs812925	2	61680993	G	C	ENSG00000105048	TNNT1	19	55652442	6
rs812925	2	61680993	G	C	ENSG00000131203	IDO1	8	39772878	6
rs812925	2	61680993	G	C	ENSG00000140287	HDC	15	50546201	6
rs812925	2	61680993	G	C	ENSG00000159346	ADIPOR1	1	202918825	6
rs812925	2	61680993	G	C	ENSG00000206177	HBM	16	210329	6
rs17035378	2	68598955	C	T	ENSG00000102804	TSC22D1	13	45079469	6
rs17035378	2	68598955	C	T	ENSG00000111644	ACRBP	12	6751933	6
rs17035378	2	68598955	C	T	ENSG00000128245	YWHAH	22	32347018	6
rs17035378	2	68598955	C	T	ENSG00000156976	EIF4A2	3	186504341	6
rs17035378	2	68598955	C	T	ENSG00000198959	TGM2	20	36775921	6
rs17035378	2	68598955	C	T	ENSG00000203813	HIST1H3H	6	27778078	6
rs10187424	2	85794297	C	T	ENSG00000005020	SKAP2	7	26870769	131
rs10187424	2	85794297	C	T	ENSG00000006327	TNFRSF12A	16	3070415	131
rs10187424	2	85794297	C	T	ENSG00000035681	NSMAF	8	59534233	131
rs10187424	2	85794297	C	T	ENSG00000051382	PIK3CB	3	138463320	131
rs10187424	2	85794297	C	T	ENSG00000052749	RRP12	10	99138621	131
rs10187424	2	85794297	C	T	ENSG00000053918	KCNQ1	11	2668126	131
rs10187424	2	85794297	C	T	ENSG00000059377	TBXAS1	7	139598487	131
rs10187424	2	85794297	C	T	ENSG00000060971	ACAA1	3	38171467	131
rs10187424	2	85794297	C	T	ENSG00000062716	VMP1	17	57852084	131
rs10187424	2	85794297	C	T	ENSG00000064547	LPAR2	19	19737108	131
rs10187424	2	85794297	C	T	ENSG00000065243	PKN2	1	89225921	131
rs10187424	2	85794297	C	T	ENSG00000065615	CYB5R4	6	84619754	131
rs10187424	2	85794297	C	T	ENSG00000069943	PIGB	15	55629502	131
rs10187424	2	85794297	C	T	ENSG00000071189	SNX13	7	17906295	131
rs10187424	2	85794297	C	T	ENSG00000072952	MRVI1	11	10655086	131
rs10187424	2	85794297	C	T	ENSG00000073150	PANX2	22	50613941	131
rs10187424	2	85794297	C	T	ENSG00000078804	TP53INP2	20	33296668	131
rs10187424	2	85794297	C	T	ENSG00000079385	CEACAM1	19	43038421	131
rs10187424	2	85794297	C	T	ENSG00000091592	NLRP1	17	5462745	131
rs10187424	2	85794297	C	T	ENSG00000093134	VNN3	6	133049915	131
rs10187424	2	85794297	C	T	ENSG00000095015	MAP3K1	5	56151690	131
rs10187424	2	85794297	C	T	ENSG00000096063	SRPK1	6	35844931	131
rs10187424	2	85794297	C	T	ENSG00000100505	TRIM9	14	51502379	131
rs10187424	2	85794297	C	T	ENSG00000100697	DICER1	14	95588456	131
rs10187424	2	85794297	C	T	ENSG00000100784	RPS6KA5	14	91431889	131
rs10187424	2	85794297	C	T	ENSG00000100938	GMPR2	14	24705038	131
rs10187424	2	85794297	C	T	ENSG00000100985	MMP9	20	44641373	131
rs10187424	2	85794297	C	T	ENSG00000101290	CDS2	20	5142982	131
rs10187424	2	85794297	C	T	ENSG00000103196	CRISPLD2	16	84903982	131
rs10187424	2	85794297	C	T	ENSG00000103381	CPPED1	16	12827396	131
rs10187424	2	85794297	C	T	ENSG00000104960	PTOV1	19	50358996	131
rs10187424	2	85794297	C	T	ENSG00000105011	ASF1B	19	14239044	131
rs10187424	2	85794297	C	T	ENSG00000105352	CEACAM4	19	42129393	131
rs10187424	2	85794297	C	T	ENSG00000105501	SIGLEC5	19	52132466	131
rs10187424	2	85794297	C	T	ENSG00000107290	SETX	9	135183557	131
rs10187424	2	85794297	C	T	ENSG00000107736	CDH23	10	73366196	131
rs10187424	2	85794297	C	T	ENSG00000108244	KRT23	17	39086417	131
rs10187424	2	85794297	C	T	ENSG00000108349	CASC3	17	38312503	131
rs10187424	2	85794297	C	T	ENSG00000110047	EHD1	11	64637441	131
rs10187424	2	85794297	C	T	ENSG00000111052	LIN7A	12	81259001	131
rs10187424	2	85794297	C	T	ENSG00000112062	MAPK14	6	36037250	131
rs10187424	2	85794297	C	T	ENSG00000113369	ARRDC3	5	90671858	131
rs10187424	2	85794297	C	T	ENSG00000116014	KISS1R	19	919151	131
rs10187424	2	85794297	C	T	ENSG00000116209	TMEM59	1	54508262	131
rs10187424	2	85794297	C	T	ENSG00000117000	RLF	1	40666819	131
rs10187424	2	85794297	C	T	ENSG00000118217	ATF6	1	161834972	131
rs10187424	2	85794297	C	T	ENSG00000118308	LRMP	12	25217602	131
rs10187424	2	85794297	C	T	ENSG00000118482	PHF3	6	64417477	131
rs10187424	2	85794297	C	T	ENSG00000118579	MED28	4	17621865	131
rs10187424	2	85794297	C	T	ENSG00000120594	PLXDC2	10	20337227	131
rs10187424	2	85794297	C	T	ENSG00000121297	TSHZ3	19	31803152	131
rs10187424	2	85794297	C	T	ENSG00000122733	KIAA1045	9	34970012	131
rs10187424	2	85794297	C	T	ENSG00000123191	ATP7B	13	52546219	131
rs10187424	2	85794297	C	T	ENSG00000125510	OPRL1	20	62721761	131
rs10187424	2	85794297	C	T	ENSG00000125780	TGM3	20	2299185	131
rs10187424	2	85794297	C	T	ENSG00000129292	PHF20L1	8	133824335	131
rs10187424	2	85794297	C	T	ENSG00000130489	SCO2	22	50963432	131
rs10187424	2	85794297	C	T	ENSG00000132334	PTPRE	10	129794722	131
rs10187424	2	85794297	C	T	ENSG00000132475	H3F3B	17	73777244	131
rs10187424	2	85794297	C	T	ENSG00000133048	CHI3L1	1	203151968	131
rs10187424	2	85794297	C	T	ENSG00000133794	ARNTL	11	13353506	131
rs10187424	2	85794297	C	T	ENSG00000135519	KCNH3	12	49942515	131
rs10187424	2	85794297	C	T	ENSG00000137757	CASP5	11	104879428	131
rs10187424	2	85794297	C	T	ENSG00000138756	BMP2K	4	79767511	131
rs10187424	2	85794297	C	T	ENSG00000139890	REM2	14	23354634	131
rs10187424	2	85794297	C	T	ENSG00000140932	CMTM2	16	66617764	131
rs10187424	2	85794297	C	T	ENSG00000141096	DPEP3	16	68012149	131
rs10187424	2	85794297	C	T	ENSG00000141905	NFIC	19	3414388	131
rs10187424	2	85794297	C	T	ENSG00000145491	ROPN1L	5	10456888	131
rs10187424	2	85794297	C	T	ENSG00000147459	DOCK5	8	25158918	131
rs10187424	2	85794297	C	T	ENSG00000154330	PGM5	9	71058896	131
rs10187424	2	85794297	C	T	ENSG00000158373	HIST1H2BD	6	26164963	131
rs10187424	2	85794297	C	T	ENSG00000158470	B4GALT5	20	48289948	131
rs10187424	2	85794297	C	T	ENSG00000159496	RGL4	22	24035843	131
rs10187424	2	85794297	C	T	ENSG00000159556	ISL2	15	76631941	131
rs10187424	2	85794297	C	T	ENSG00000160883	HK3	5	176317101	131
rs10187424	2	85794297	C	T	ENSG00000163421	PROK2	3	71827582	131
rs10187424	2	85794297	C	T	ENSG00000163563	MNDA	1	158810201	131
rs10187424	2	85794297	C	T	ENSG00000163932	PRKCD	3	53208379	131
rs10187424	2	85794297	C	T	ENSG00000163958	ZDHHC19	3	195931314	131
rs10187424	2	85794297	C	T	ENSG00000163993	S100P	4	6696846	131
rs10187424	2	85794297	C	T	ENSG00000164144	ARFIP1	4	153770352	131
rs10187424	2	85794297	C	T	ENSG00000164823	OSGIN2	8	90927101	131
rs10187424	2	85794297	C	T	ENSG00000167261	DPEP2	16	68027893	131
rs10187424	2	85794297	C	T	ENSG00000167434	CA4	17	58237778	131
rs10187424	2	85794297	C	T	ENSG00000167676	PLIN4	19	4509960	131
rs10187424	2	85794297	C	T	ENSG00000167851	CD300A	17	72471744	131
rs10187424	2	85794297	C	T	ENSG00000169429	IL8	4	74607828	131
rs10187424	2	85794297	C	T	ENSG00000169439	SDC2	8	97564789	131
rs10187424	2	85794297	C	T	ENSG00000172456	FGGY	1	59997828	131
rs10187424	2	85794297	C	T	ENSG00000173273	TNKS	8	9526640	131
rs10187424	2	85794297	C	T	ENSG00000173638	SLC19A1	21	46938905	131
rs10187424	2	85794297	C	T	ENSG00000174130	TLR6	4	38841887	131
rs10187424	2	85794297	C	T	ENSG00000174132	FAM174A	5	99896727	131
rs10187424	2	85794297	C	T	ENSG00000175130	MARCKSL1	1	32800706	131
rs10187424	2	85794297	C	T	ENSG00000176749	CDK5R1	17	30815955	131
rs10187424	2	85794297	C	T	ENSG00000177674	AGTRAP	1	11805500	131
rs10187424	2	85794297	C	T	ENSG00000178789	CD300LB	17	72522463	131
rs10187424	2	85794297	C	T	ENSG00000178814	OPLAH	8	145112451	131
rs10187424	2	85794297	C	T	ENSG00000179299	NSUN7	4	40781958	131
rs10187424	2	85794297	C	T	ENSG00000182022	CHST15	10	125810195	131
rs10187424	2	85794297	C	T	ENSG00000182117	NOP10	15	34634647	131
rs10187424	2	85794297	C	T	ENSG00000183576	SETD3	14	99905649	131
rs10187424	2	85794297	C	T	ENSG00000183726	TMEM50A	1	25676630	131
rs10187424	2	85794297	C	T	ENSG00000184588	PDE4B	1	66549228	131
rs10187424	2	85794297	C	T	ENSG00000185909	KLHDC8B	3	49211480	131
rs10187424	2	85794297	C	T	ENSG00000188167	TMPPE	3	33135103	131
rs10187424	2	85794297	C	T	ENSG00000188487	INSC	11	15201362	131
rs10187424	2	85794297	C	T	ENSG00000188987	HIST1H4D	6	26189121	131
rs10187424	2	85794297	C	T	ENSG00000196505	GDAP2	1	118442145	131
rs10187424	2	85794297	C	T	ENSG00000196549	MME	3	154821705	131
rs10187424	2	85794297	C	T	ENSG00000196668	LINC00173	12	116972775	131
rs10187424	2	85794297	C	T	ENSG00000197409	HIST1H3D	6	26198294	131
rs10187424	2	85794297	C	T	ENSG00000197535	MYO5A	15	52710363	131
rs10187424	2	85794297	C	T	ENSG00000197965	MPZL1	1	167725792	131
rs10187424	2	85794297	C	T	ENSG00000205890	RP11-473M20.5	16	3085808	131
rs10187424	2	85794297	C	T	ENSG00000213903	LTB4R	14	24783949	131
rs10187424	2	85794297	C	T	ENSG00000214688	C10orf105	10	73484519	131
rs10187424	2	85794297	C	T	ENSG00000221743	Z95152.1	6	36108320	131
rs10187424	2	85794297	C	T	ENSG00000234292	RP11-213H15.1	5	90576436	131
rs10187424	2	85794297	C	T	ENSG00000235890	TSPEAR-AS1	21	45931214	131
rs10187424	2	85794297	C	T	ENSG00000241878	PISD	22	32036447	131
rs10187424	2	85794297	C	T	ENSG00000243449	C4orf48	4	2044693	131
rs10187424	2	85794297	C	T	ENSG00000248019	FAM13A-AS1	4	89641097	131
rs10187424	2	85794297	C	T	ENSG00000248455	RP11-321E2.3	5	17422965	131
rs10187424	2	85794297	C	T	ENSG00000251259	AC004069.2	4	106060106	131
rs10187424	2	85794297	C	T	ENSG00000253729	PRKDC	8	48779206	131
rs10187424	2	85794297	C	T	ENSG00000255398	HCAR3	12	123200371	131
rs10187424	2	85794297	C	T	ENSG00000261490	RP11-448G15.3	4	10072178	131
rs10187424	2	85794297	C	T	ENSG00000262370	RP11-473M20.9	16	3132006	131
rs10187424	2	85794297	C	T	ENSG00000265298	RP13-104F24.3	17	62746983	131
rs6732565	2	111607832	G	A	ENSG00000074966	TXK	4	48102341	11
rs6732565	2	111607832	G	A	ENSG00000091129	NRCAM	7	107942614	11
rs6732565	2	111607832	G	A	ENSG00000112394	SLC16A10	6	111476502	11
rs6732565	2	111607832	G	A	ENSG00000129270	MMP28	17	34102989	11
rs6732565	2	111607832	G	A	ENSG00000141736	ERBB2	17	37865423	11
rs6732565	2	111607832	G	A	ENSG00000159674	SPON2	4	1181735	11
rs6732565	2	111607832	G	A	ENSG00000165617	DACT1	14	59107862	11
rs6732565	2	111607832	G	A	ENSG00000174807	CD248	11	66083236	11
rs6732565	2	111607832	G	A	ENSG00000196139	AKR1C3	10	5113713	11
rs6732565	2	111607832	G	A	ENSG00000211821	TRDV2	14	22891697	11
rs6732565	2	111607832	G	A	ENSG00000255569	TRAV1-1	14	22090355	11
rs1439287	2	111871897	A	G	ENSG00000069696	DRD4	11	638999	11
rs1439287	2	111871897	A	G	ENSG00000125869	LAMP5	20	9503089	11
rs1439287	2	111871897	A	G	ENSG00000130037	KCNA5	12	5154517	11
rs1439287	2	111871897	A	G	ENSG00000140968	IRF8	16	85944312	11
rs1439287	2	111871897	A	G	ENSG00000146072	TNFRSF21	6	47238454	11
rs1439287	2	111871897	A	G	ENSG00000152492	CCDC50	3	191081662	11
rs1439287	2	111871897	A	G	ENSG00000185436	IFNLR1	1	24497548	11
rs1439287	2	111871897	A	G	ENSG00000196628	TCF4	18	53110790	11
rs1439287	2	111871897	A	G	ENSG00000198794	SCAMP5	15	75281698	11
rs1439287	2	111871897	A	G	ENSG00000239961	LILRA4	19	54847438	11
rs1439287	2	111871897	A	G	ENSG00000259162	RP11-203M5.6	14	20907784	11
rs616582	2	111941995	T	C	ENSG00000069696	DRD4	11	638999	10
rs616582	2	111941995	T	C	ENSG00000117394	SLC2A1	1	43407791	10
rs616582	2	111941995	T	C	ENSG00000125869	LAMP5	20	9503089	10
rs616582	2	111941995	T	C	ENSG00000140968	IRF8	16	85944312	10
rs616582	2	111941995	T	C	ENSG00000146072	TNFRSF21	6	47238454	10
rs616582	2	111941995	T	C	ENSG00000163687	DNASE1L3	3	58189204	10
rs616582	2	111941995	T	C	ENSG00000166783	KIAA0430	16	15712633	10
rs616582	2	111941995	T	C	ENSG00000185436	IFNLR1	1	24497548	10
rs616582	2	111941995	T	C	ENSG00000196628	TCF4	18	53110790	10
rs616582	2	111941995	T	C	ENSG00000239961	LILRA4	19	54847438	10
rs6430553	2	135631400	T	C	ENSG00000090530	LEPREL1	3	189757371	10
rs6430553	2	135631400	T	C	ENSG00000105251	SHD	19	4284659	10
rs6430553	2	135631400	T	C	ENSG00000108551	RASD1	17	17398730	10
rs6430553	2	135631400	T	C	ENSG00000111249	CUX2	12	111630093	10
rs6430553	2	135631400	T	C	ENSG00000124507	PACSIN1	6	34468461	10
rs6430553	2	135631400	T	C	ENSG00000140968	IRF8	16	85944312	10
rs6430553	2	135631400	T	C	ENSG00000152492	CCDC50	3	191081662	10
rs6430553	2	135631400	T	C	ENSG00000198467	TPM2	9	35686503	10
rs6430553	2	135631400	T	C	ENSG00000198794	SCAMP5	15	75281698	10
rs6430553	2	135631400	T	C	ENSG00000259162	RP11-203M5.6	14	20907784	10
rs28453840	2	136522941	G	A	ENSG00000036530	CYP46A1	14	100172139	51
rs28453840	2	136522941	G	A	ENSG00000069696	DRD4	11	638999	51
rs28453840	2	136522941	G	A	ENSG00000070031	SCT	11	626787	51
rs28453840	2	136522941	G	A	ENSG00000070915	SLC12A3	16	56924440	51
rs28453840	2	136522941	G	A	ENSG00000090530	LEPREL1	3	189757371	51
rs28453840	2	136522941	G	A	ENSG00000099250	NRP1	10	33545805	51
rs28453840	2	136522941	G	A	ENSG00000100433	KCNK10	14	88721182	51
rs28453840	2	136522941	G	A	ENSG00000101440	ASIP	20	32819762	51
rs28453840	2	136522941	G	A	ENSG00000102174	PHEX	X	22159993	51
rs28453840	2	136522941	G	A	ENSG00000103257	SLC7A5	16	87883361	51
rs28453840	2	136522941	G	A	ENSG00000105251	SHD	19	4284659	51
rs28453840	2	136522941	G	A	ENSG00000105426	PTPRS	19	5249660	51
rs28453840	2	136522941	G	A	ENSG00000106078	COBL	7	51234212	51
rs28453840	2	136522941	G	A	ENSG00000106537	TSPAN13	7	16808660	51
rs28453840	2	136522941	G	A	ENSG00000107719	PALD1	10	72283391	51
rs28453840	2	136522941	G	A	ENSG00000108551	RASD1	17	17398730	51
rs28453840	2	136522941	G	A	ENSG00000111249	CUX2	12	111630093	51
rs28453840	2	136522941	G	A	ENSG00000117016	RIMS3	1	41108840	51
rs28453840	2	136522941	G	A	ENSG00000124225	PMEPA1	20	56255020	51
rs28453840	2	136522941	G	A	ENSG00000124507	PACSIN1	6	34468461	51
rs28453840	2	136522941	G	A	ENSG00000124780	KCNK17	6	39274553	51
rs28453840	2	136522941	G	A	ENSG00000124813	RUNX2	6	45463990	51
rs28453840	2	136522941	G	A	ENSG00000125869	LAMP5	20	9503089	51
rs28453840	2	136522941	G	A	ENSG00000130037	KCNA5	12	5154517	51
rs28453840	2	136522941	G	A	ENSG00000136425	CIB2	15	78410417	51
rs28453840	2	136522941	G	A	ENSG00000136478	TEX2	17	62282624	51
rs28453840	2	136522941	G	A	ENSG00000140968	IRF8	16	85944312	51
rs28453840	2	136522941	G	A	ENSG00000148154	UGCG	9	114678347	51
rs28453840	2	136522941	G	A	ENSG00000152492	CCDC50	3	191081662	51
rs28453840	2	136522941	G	A	ENSG00000154928	EPHB1	3	134647976	51
rs28453840	2	136522941	G	A	ENSG00000160963	COL26A1	7	101104202	51
rs28453840	2	136522941	G	A	ENSG00000163687	DNASE1L3	3	58189204	51
rs28453840	2	136522941	G	A	ENSG00000166265	CYYR1	21	27892065	51
rs28453840	2	136522941	G	A	ENSG00000167634	NLRP7	19	55456278	51
rs28453840	2	136522941	G	A	ENSG00000168079	SCARA5	8	27788821	51
rs28453840	2	136522941	G	A	ENSG00000170476	MZB1	5	138724469	51
rs28453840	2	136522941	G	A	ENSG00000174059	CD34	1	208071170	51
rs28453840	2	136522941	G	A	ENSG00000183087	GAS6	13	114545285	51
rs28453840	2	136522941	G	A	ENSG00000183780	SLC35F3	1	234250470	51
rs28453840	2	136522941	G	A	ENSG00000185507	IRF7	11	614276	51
rs28453840	2	136522941	G	A	ENSG00000186081	KRT5	12	52911415	51
rs28453840	2	136522941	G	A	ENSG00000196628	TCF4	18	53110790	51
rs28453840	2	136522941	G	A	ENSG00000198467	TPM2	9	35686503	51
rs28453840	2	136522941	G	A	ENSG00000198794	SCAMP5	15	75281698	51
rs28453840	2	136522941	G	A	ENSG00000229961	RP11-71G12.1	1	157156186	51
rs28453840	2	136522941	G	A	ENSG00000235162	C12orf75	12	105709471	51
rs28453840	2	136522941	G	A	ENSG00000239732	TLR9	3	52264139	51
rs28453840	2	136522941	G	A	ENSG00000239961	LILRA4	19	54847438	51
rs28453840	2	136522941	G	A	ENSG00000255833	TIFAB	5	134783998	51
rs28453840	2	136522941	G	A	ENSG00000258376	RP4-647C14.2	14	73711706	51
rs28453840	2	136522941	G	A	ENSG00000259162	RP11-203M5.6	14	20907784	51
rs139398096	2	160683524	G	A	ENSG00000005302	MSL3	X	11785074	35
rs139398096	2	160683524	G	A	ENSG00000007237	GAS7	17	9957897	35
rs139398096	2	160683524	G	A	ENSG00000012232	EXTL3	8	28535551	35
rs139398096	2	160683524	G	A	ENSG00000075785	RAB7A	3	128489302	35
rs139398096	2	160683524	G	A	ENSG00000077984	CST7	20	24935215	35
rs139398096	2	160683524	G	A	ENSG00000081913	PHLPP1	18	60515169	35
rs139398096	2	160683524	G	A	ENSG00000102858	MGRN1	16	4703734	35
rs139398096	2	160683524	G	A	ENSG00000105352	CEACAM4	19	42129393	35
rs139398096	2	160683524	G	A	ENSG00000110047	EHD1	11	64637441	35
rs139398096	2	160683524	G	A	ENSG00000112303	VNN2	6	133074803	35
rs139398096	2	160683524	G	A	ENSG00000116991	SIPA1L2	1	232615507	35
rs139398096	2	160683524	G	A	ENSG00000125772	GPCPD1	20	5558378	35
rs139398096	2	160683524	G	A	ENSG00000125810	CD93	20	23063481	35
rs139398096	2	160683524	G	A	ENSG00000129292	PHF20L1	8	133824335	35
rs139398096	2	160683524	G	A	ENSG00000134905	CARS2	13	111329854	35
rs139398096	2	160683524	G	A	ENSG00000135604	STX11	6	144490585	35
rs139398096	2	160683524	G	A	ENSG00000135838	NPL	1	182778973	35
rs139398096	2	160683524	G	A	ENSG00000136250	AOAH	7	36658305	35
rs139398096	2	160683524	G	A	ENSG00000141401	IMPA2	18	12005950	35
rs139398096	2	160683524	G	A	ENSG00000146426	TIAM2	6	155366344	35
rs139398096	2	160683524	G	A	ENSG00000148450	MSRB2	10	23397688	35
rs139398096	2	160683524	G	A	ENSG00000158825	CDA	1	20930421	35
rs139398096	2	160683524	G	A	ENSG00000163221	S100A12	1	153347154	35
rs139398096	2	160683524	G	A	ENSG00000164088	PPM1M	3	52282227	35
rs139398096	2	160683524	G	A	ENSG00000164506	STXBP5	6	147616213	35
rs139398096	2	160683524	G	A	ENSG00000165030	NFIL3	9	94178735	35
rs139398096	2	160683524	G	A	ENSG00000167434	CA4	17	58237778	35
rs139398096	2	160683524	G	A	ENSG00000185885	IFITM1	11	314389	35
rs139398096	2	160683524	G	A	ENSG00000196547	MAN2A2	15	91455631	35
rs139398096	2	160683524	G	A	ENSG00000197208	SLC22A4	5	131655017	35
rs139398096	2	160683524	G	A	ENSG00000197555	SIPA1L1	14	71997556	35
rs139398096	2	160683524	G	A	ENSG00000204389	HSPA1A	6	31784504	35
rs139398096	2	160683524	G	A	ENSG00000204390	HSPA1L	6	31780416	35
rs139398096	2	160683524	G	A	ENSG00000229314	ORM1	9	117087045	35
rs139398096	2	160683524	G	A	ENSG00000257335	MGAM	7	141707080	35
rs113678689	2	161306828	C	G	ENSG00000005513	SOX8	16	1034393	8
rs113678689	2	161306828	C	G	ENSG00000116991	SIPA1L2	1	232615507	8
rs113678689	2	161306828	C	G	ENSG00000125810	CD93	20	23063481	8
rs113678689	2	161306828	C	G	ENSG00000142546	NOSIP	19	50076243	8
rs113678689	2	161306828	C	G	ENSG00000146426	TIAM2	6	155366344	8
rs113678689	2	161306828	C	G	ENSG00000151640	DPYSL4	10	134009842	8
rs113678689	2	161306828	C	G	ENSG00000168646	AXIN2	17	63541223	8
rs113678689	2	161306828	C	G	ENSG00000168685	IL7R	5	35866251	8
rs1449263	2	182319301	C	T	ENSG00000000938	FGR	1	27950181	153
rs1449263	2	182319301	C	T	ENSG00000007237	GAS7	17	9957897	153
rs1449263	2	182319301	C	T	ENSG00000008438	PGLYRP1	19	46524367	153
rs1449263	2	182319301	C	T	ENSG00000010327	STAB1	3	52543932	153
rs1449263	2	182319301	C	T	ENSG00000012223	LTF	3	46501930	153
rs1449263	2	182319301	C	T	ENSG00000014914	MTMR11	1	149904667	153
rs1449263	2	182319301	C	T	ENSG00000026025	VIM	10	17274925	153
rs1449263	2	182319301	C	T	ENSG00000026508	CD44	11	35207183	153
rs1449263	2	182319301	C	T	ENSG00000026652	AGPAT4	6	161623052	153
rs1449263	2	182319301	C	T	ENSG00000030582	GRN	17	42426542	153
rs1449263	2	182319301	C	T	ENSG00000038427	VCAN	5	82822703	153
rs1449263	2	182319301	C	T	ENSG00000044115	CTNNA1	5	138108689	153
rs1449263	2	182319301	C	T	ENSG00000060558	GNA15	19	3149979	153
rs1449263	2	182319301	C	T	ENSG00000064763	FAR2	12	29397974	153
rs1449263	2	182319301	C	T	ENSG00000068793	CYFIP1	15	22949010	153
rs1449263	2	182319301	C	T	ENSG00000077514	POLD3	11	74292529	153
rs1449263	2	182319301	C	T	ENSG00000082014	SMARCD3	7	150955416	153
rs1449263	2	182319301	C	T	ENSG00000084207	GSTP1	11	67352598	153
rs1449263	2	182319301	C	T	ENSG00000085265	FCN1	9	137805620	153
rs1449263	2	182319301	C	T	ENSG00000090376	IRAK3	12	66615530	153
rs1449263	2	182319301	C	T	ENSG00000092964	DPYSL2	8	26443742	153
rs1449263	2	182319301	C	T	ENSG00000093167	LRRFIP2	3	37159648	153
rs1449263	2	182319301	C	T	ENSG00000096006	CRISP3	6	49703623	153
rs1449263	2	182319301	C	T	ENSG00000100079	LGALS2	22	37972439	153
rs1449263	2	182319301	C	T	ENSG00000100097	LGALS1	22	38073714	153
rs1449263	2	182319301	C	T	ENSG00000100300	TSPO	22	43553384	153
rs1449263	2	182319301	C	T	ENSG00000102837	OLFM4	13	53614513	153
rs1449263	2	182319301	C	T	ENSG00000102897	LYRM1	16	20923759	153
rs1449263	2	182319301	C	T	ENSG00000103811	CTSH	15	79227658	153
rs1449263	2	182319301	C	T	ENSG00000104093	DMXL2	15	51827469	153
rs1449263	2	182319301	C	T	ENSG00000104447	TRPS1	8	116621311	153
rs1449263	2	182319301	C	T	ENSG00000104918	RETN	19	7734632	153
rs1449263	2	182319301	C	T	ENSG00000105383	CD33	19	51737717	153
rs1449263	2	182319301	C	T	ENSG00000105438	KDELR1	19	48890318	153
rs1449263	2	182319301	C	T	ENSG00000105518	TMEM205	19	11455323	153
rs1449263	2	182319301	C	T	ENSG00000106066	CPVL	7	29134957	153
rs1449263	2	182319301	C	T	ENSG00000106546	AHR	7	17362011	153
rs1449263	2	182319301	C	T	ENSG00000107551	RASSF4	10	45472513	153
rs1449263	2	182319301	C	T	ENSG00000109436	TBC1D9	4	141609596	153
rs1449263	2	182319301	C	T	ENSG00000109667	SLC2A9	4	9914668	153
rs1449263	2	182319301	C	T	ENSG00000110077	MS4A6A	11	59945610	153
rs1449263	2	182319301	C	T	ENSG00000111144	LTA4H	12	96415952	153
rs1449263	2	182319301	C	T	ENSG00000111275	ALDH2	12	112226236	153
rs1449263	2	182319301	C	T	ENSG00000112799	LY86	6	6621778	153
rs1449263	2	182319301	C	T	ENSG00000114013	CD86	3	121807098	153
rs1449263	2	182319301	C	T	ENSG00000114204	SERPINI2	3	167178184	153
rs1449263	2	182319301	C	T	ENSG00000114648	KLHL18	3	47356356	153
rs1449263	2	182319301	C	T	ENSG00000116260	QSOX1	1	180148567	153
rs1449263	2	182319301	C	T	ENSG00000118113	MMP8	11	102590153	153
rs1449263	2	182319301	C	T	ENSG00000118508	RAB32	6	146870465	153
rs1449263	2	182319301	C	T	ENSG00000118520	ARG1	6	131899878	153
rs1449263	2	182319301	C	T	ENSG00000118855	MFSD1	3	158498747	153
rs1449263	2	182319301	C	T	ENSG00000119457	SLC46A2	9	115647196	153
rs1449263	2	182319301	C	T	ENSG00000119686	FLVCR2	14	76087258	153
rs1449263	2	182319301	C	T	ENSG00000120708	TGFBI	5	135382045	153
rs1449263	2	182319301	C	T	ENSG00000121064	SCPEP1	17	55069797	153
rs1449263	2	182319301	C	T	ENSG00000121316	PLBD1	12	14688939	153
rs1449263	2	182319301	C	T	ENSG00000121775	TMEM39B	1	32553049	153
rs1449263	2	182319301	C	T	ENSG00000122694	GLIPR2	9	36150321	153
rs1449263	2	182319301	C	T	ENSG00000123384	LRP1	12	57564705	153
rs1449263	2	182319301	C	T	ENSG00000124942	AHNAK	11	62262361	153
rs1449263	2	182319301	C	T	ENSG00000125457	MIF4GD	17	73264808	153
rs1449263	2	182319301	C	T	ENSG00000128283	CDC42EP1	22	37960933	153
rs1449263	2	182319301	C	T	ENSG00000129219	PLD2	17	4718560	153
rs1449263	2	182319301	C	T	ENSG00000131069	ACSS2	20	33487859	153
rs1449263	2	182319301	C	T	ENSG00000132205	EMILIN2	18	2881509	153
rs1449263	2	182319301	C	T	ENSG00000132669	RIN2	20	19925133	153
rs1449263	2	182319301	C	T	ENSG00000135046	ANXA1	9	75775991	153
rs1449263	2	182319301	C	T	ENSG00000135218	CD36	7	80153742	153
rs1449263	2	182319301	C	T	ENSG00000135604	STX11	6	144490585	153
rs1449263	2	182319301	C	T	ENSG00000136867	SLC31A2	9	115919819	153
rs1449263	2	182319301	C	T	ENSG00000137726	FXYD6	11	117727947	153
rs1449263	2	182319301	C	T	ENSG00000138639	ARHGAP24	4	86660045	153
rs1449263	2	182319301	C	T	ENSG00000138760	SCARB2	4	77107468	153
rs1449263	2	182319301	C	T	ENSG00000138829	FBN2	5	127794239	153
rs1449263	2	182319301	C	T	ENSG00000139117	CPNE8	12	39170928	153
rs1449263	2	182319301	C	T	ENSG00000140090	SLC24A4	14	92875760	153
rs1449263	2	182319301	C	T	ENSG00000140836	ZFHX3	16	72955190	153
rs1449263	2	182319301	C	T	ENSG00000141504	SAT2	17	7530373	153
rs1449263	2	182319301	C	T	ENSG00000141505	ASGR1	17	7079816	153
rs1449263	2	182319301	C	T	ENSG00000143067	ZNF697	1	120176220	153
rs1449263	2	182319301	C	T	ENSG00000143537	ADAM15	1	155029147	153
rs1449263	2	182319301	C	T	ENSG00000144959	NCEH1	3	172388523	153
rs1449263	2	182319301	C	T	ENSG00000145545	SRD5A1	5	6651565	153
rs1449263	2	182319301	C	T	ENSG00000147894	C9orf72	9	27560204	153
rs1449263	2	182319301	C	T	ENSG00000148158	SNX30	9	115575192	153
rs1449263	2	182319301	C	T	ENSG00000148346	LCN2	9	130913542	153
rs1449263	2	182319301	C	T	ENSG00000148834	GSTO1	10	106011165	153
rs1449263	2	182319301	C	T	ENSG00000153113	CAST	5	95990412	153
rs1449263	2	182319301	C	T	ENSG00000153786	ZDHHC7	16	85026464	153
rs1449263	2	182319301	C	T	ENSG00000155465	SLC7A7	14	23270730	153
rs1449263	2	182319301	C	T	ENSG00000157445	CACNA2D3	3	54632579	153
rs1449263	2	182319301	C	T	ENSG00000158473	CD1D	1	158152211	153
rs1449263	2	182319301	C	T	ENSG00000159322	ADPGK	15	73060948	153
rs1449263	2	182319301	C	T	ENSG00000159713	TPPP3	16	67425575	153
rs1449263	2	182319301	C	T	ENSG00000159714	ZDHHC1	16	67439529	153
rs1449263	2	182319301	C	T	ENSG00000160883	HK3	5	176317101	153
rs1449263	2	182319301	C	T	ENSG00000161944	ASGR2	17	7011830	153
rs1449263	2	182319301	C	T	ENSG00000164010	ERMAP	1	43296727	153
rs1449263	2	182319301	C	T	ENSG00000164023	SGMS2	4	108790961	153
rs1449263	2	182319301	C	T	ENSG00000164047	CAMP	3	48265909	153
rs1449263	2	182319301	C	T	ENSG00000164111	ANXA5	4	122603689	153
rs1449263	2	182319301	C	T	ENSG00000164124	TMEM144	4	159149659	153
rs1449263	2	182319301	C	T	ENSG00000164125	FAM198B	4	159070048	153
rs1449263	2	182319301	C	T	ENSG00000164136	IL15	4	142606446	153
rs1449263	2	182319301	C	T	ENSG00000164414	SLC35A1	6	88201197	153
rs1449263	2	182319301	C	T	ENSG00000165092	ALDH1A1	9	75605468	153
rs1449263	2	182319301	C	T	ENSG00000165168	CYBB	X	37655989	153
rs1449263	2	182319301	C	T	ENSG00000165458	INPPL1	11	71942447	153
rs1449263	2	182319301	C	T	ENSG00000165801	ARHGEF40	14	21548414	153
rs1449263	2	182319301	C	T	ENSG00000166401	SERPINB8	18	61654718	153
rs1449263	2	182319301	C	T	ENSG00000166548	TK2	16	66564176	153
rs1449263	2	182319301	C	T	ENSG00000166927	MS4A7	11	60154689	153
rs1449263	2	182319301	C	T	ENSG00000166928	MS4A14	11	60165582	153
rs1449263	2	182319301	C	T	ENSG00000167600	CYP2S1	19	41706199	153
rs1449263	2	182319301	C	T	ENSG00000168310	IRF2	4	185352300	153
rs1449263	2	182319301	C	T	ENSG00000170458	CD14	5	140012299	153
rs1449263	2	182319301	C	T	ENSG00000171298	GAA	17	78084516	153
rs1449263	2	182319301	C	T	ENSG00000171791	BCL2	18	60888970	153
rs1449263	2	182319301	C	T	ENSG00000172183	ISG20	15	89189549	153
rs1449263	2	182319301	C	T	ENSG00000172322	CLEC12A	12	10126104	153
rs1449263	2	182319301	C	T	ENSG00000173085	COQ2	4	84194378	153
rs1449263	2	182319301	C	T	ENSG00000173391	OLR1	12	10317819	153
rs1449263	2	182319301	C	T	ENSG00000175294	CATSPER1	11	65789105	153
rs1449263	2	182319301	C	T	ENSG00000176014	TUBB6	18	12325993	153
rs1449263	2	182319301	C	T	ENSG00000177674	AGTRAP	1	11805500	153
rs1449263	2	182319301	C	T	ENSG00000179869	ABCA13	7	48449073	153
rs1449263	2	182319301	C	T	ENSG00000180773	SLC36A4	11	92904235	153
rs1449263	2	182319301	C	T	ENSG00000181481	RNF135	17	29311366	153
rs1449263	2	182319301	C	T	ENSG00000182718	ANXA2	15	60667207	153
rs1449263	2	182319301	C	T	ENSG00000183019	C19orf59	19	7743113	153
rs1449263	2	182319301	C	T	ENSG00000183723	CMTM4	16	66689631	153
rs1449263	2	182319301	C	T	ENSG00000184232	OAF	11	120091258	153
rs1449263	2	182319301	C	T	ENSG00000185339	TCN2	22	31013045	153
rs1449263	2	182319301	C	T	ENSG00000187164	KIAA1598	10	118764919	153
rs1449263	2	182319301	C	T	ENSG00000187840	EIF4EBP1	8	37902871	153
rs1449263	2	182319301	C	T	ENSG00000188641	DPYD	1	97964952	153
rs1449263	2	182319301	C	T	ENSG00000196372	ASB13	10	5694694	153
rs1449263	2	182319301	C	T	ENSG00000196576	PLXNB2	22	50729732	153
rs1449263	2	182319301	C	T	ENSG00000197548	ATG7	3	11456567	153
rs1449263	2	182319301	C	T	ENSG00000197747	S100A10	1	151961128	153
rs1449263	2	182319301	C	T	ENSG00000198853	RUSC2	9	35526009	153
rs1449263	2	182319301	C	T	ENSG00000198951	NAGA	22	42460602	153
rs1449263	2	182319301	C	T	ENSG00000205302	SNX2	5	122138247	153
rs1449263	2	182319301	C	T	ENSG00000205593	DENND6B	22	50757940	153
rs1449263	2	182319301	C	T	ENSG00000205726	ITSN1	21	35143435	153
rs1449263	2	182319301	C	T	ENSG00000213145	CRIP1	14	105953969	153
rs1449263	2	182319301	C	T	ENSG00000213402	PTPRCAP	11	67204259	153
rs1449263	2	182319301	C	T	ENSG00000214063	TSPAN4	11	854962	153
rs1449263	2	182319301	C	T	ENSG00000214274	ANG	14	21159733	153
rs1449263	2	182319301	C	T	ENSG00000229807	XIST	X	73056537	153
rs1449263	2	182319301	C	T	ENSG00000242498	C15orf38	15	90449673	153
rs1449263	2	182319301	C	T	ENSG00000257017	HP	16	72091722	153
rs1375493	2	182323766	G	A	ENSG00000000938	FGR	1	27950181	178
rs1375493	2	182323766	G	A	ENSG00000007237	GAS7	17	9957897	178
rs1375493	2	182323766	G	A	ENSG00000008438	PGLYRP1	19	46524367	178
rs1375493	2	182323766	G	A	ENSG00000010327	STAB1	3	52543932	178
rs1375493	2	182323766	G	A	ENSG00000012223	LTF	3	46501930	178
rs1375493	2	182323766	G	A	ENSG00000014914	MTMR11	1	149904667	178
rs1375493	2	182323766	G	A	ENSG00000026025	VIM	10	17274925	178
rs1375493	2	182323766	G	A	ENSG00000026508	CD44	11	35207183	178
rs1375493	2	182323766	G	A	ENSG00000026652	AGPAT4	6	161623052	178
rs1375493	2	182323766	G	A	ENSG00000030582	GRN	17	42426542	178
rs1375493	2	182323766	G	A	ENSG00000038427	VCAN	5	82822703	178
rs1375493	2	182323766	G	A	ENSG00000044115	CTNNA1	5	138108689	178
rs1375493	2	182323766	G	A	ENSG00000051009	FAM160A2	11	6244253	178
rs1375493	2	182323766	G	A	ENSG00000055163	CYFIP2	5	156757847	178
rs1375493	2	182323766	G	A	ENSG00000059377	TBXAS1	7	139598487	178
rs1375493	2	182323766	G	A	ENSG00000060558	GNA15	19	3149979	178
rs1375493	2	182323766	G	A	ENSG00000064763	FAR2	12	29397974	178
rs1375493	2	182323766	G	A	ENSG00000068793	CYFIP1	15	22949010	178
rs1375493	2	182323766	G	A	ENSG00000073008	PVR	19	45158263	178
rs1375493	2	182323766	G	A	ENSG00000077514	POLD3	11	74292529	178
rs1375493	2	182323766	G	A	ENSG00000082014	SMARCD3	7	150955416	178
rs1375493	2	182323766	G	A	ENSG00000084207	GSTP1	11	67352598	178
rs1375493	2	182323766	G	A	ENSG00000085265	FCN1	9	137805620	178
rs1375493	2	182323766	G	A	ENSG00000090376	IRAK3	12	66615530	178
rs1375493	2	182323766	G	A	ENSG00000092964	DPYSL2	8	26443742	178
rs1375493	2	182323766	G	A	ENSG00000093167	LRRFIP2	3	37159648	178
rs1375493	2	182323766	G	A	ENSG00000096006	CRISP3	6	49703623	178
rs1375493	2	182323766	G	A	ENSG00000100077	ADRBK2	22	26043037	178
rs1375493	2	182323766	G	A	ENSG00000100079	LGALS2	22	37972439	178
rs1375493	2	182323766	G	A	ENSG00000100097	LGALS1	22	38073714	178
rs1375493	2	182323766	G	A	ENSG00000100284	TOM1	22	35719626	178
rs1375493	2	182323766	G	A	ENSG00000100300	TSPO	22	43553384	178
rs1375493	2	182323766	G	A	ENSG00000101337	TM9SF4	20	30726185	178
rs1375493	2	182323766	G	A	ENSG00000101439	CST3	20	23613822	178
rs1375493	2	182323766	G	A	ENSG00000102837	OLFM4	13	53614513	178
rs1375493	2	182323766	G	A	ENSG00000102897	LYRM1	16	20923759	178
rs1375493	2	182323766	G	A	ENSG00000103507	BCKDK	16	31120769	178
rs1375493	2	182323766	G	A	ENSG00000103811	CTSH	15	79227658	178
rs1375493	2	182323766	G	A	ENSG00000104081	BMF	15	40390592	178
rs1375493	2	182323766	G	A	ENSG00000104093	DMXL2	15	51827469	178
rs1375493	2	182323766	G	A	ENSG00000104447	TRPS1	8	116621311	178
rs1375493	2	182323766	G	A	ENSG00000104918	RETN	19	7734632	178
rs1375493	2	182323766	G	A	ENSG00000105223	PLD3	19	40870354	178
rs1375493	2	182323766	G	A	ENSG00000105383	CD33	19	51737717	178
rs1375493	2	182323766	G	A	ENSG00000105438	KDELR1	19	48890318	178
rs1375493	2	182323766	G	A	ENSG00000105518	TMEM205	19	11455323	178
rs1375493	2	182323766	G	A	ENSG00000106066	CPVL	7	29134957	178
rs1375493	2	182323766	G	A	ENSG00000106546	AHR	7	17362011	178
rs1375493	2	182323766	G	A	ENSG00000107551	RASSF4	10	45472513	178
rs1375493	2	182323766	G	A	ENSG00000109323	MANBA	4	103617405	178
rs1375493	2	182323766	G	A	ENSG00000109436	TBC1D9	4	141609596	178
rs1375493	2	182323766	G	A	ENSG00000109667	SLC2A9	4	9914668	178
rs1375493	2	182323766	G	A	ENSG00000110077	MS4A6A	11	59945610	178
rs1375493	2	182323766	G	A	ENSG00000111144	LTA4H	12	96415952	178
rs1375493	2	182323766	G	A	ENSG00000111275	ALDH2	12	112226236	178
rs1375493	2	182323766	G	A	ENSG00000111371	SLC38A1	12	46620323	178
rs1375493	2	182323766	G	A	ENSG00000112799	LY86	6	6621778	178
rs1375493	2	182323766	G	A	ENSG00000114013	CD86	3	121807098	178
rs1375493	2	182323766	G	A	ENSG00000114204	SERPINI2	3	167178184	178
rs1375493	2	182323766	G	A	ENSG00000114648	KLHL18	3	47356356	178
rs1375493	2	182323766	G	A	ENSG00000116260	QSOX1	1	180148567	178
rs1375493	2	182323766	G	A	ENSG00000118113	MMP8	11	102590153	178
rs1375493	2	182323766	G	A	ENSG00000118508	RAB32	6	146870465	178
rs1375493	2	182323766	G	A	ENSG00000118520	ARG1	6	131899878	178
rs1375493	2	182323766	G	A	ENSG00000118855	MFSD1	3	158498747	178
rs1375493	2	182323766	G	A	ENSG00000119457	SLC46A2	9	115647196	178
rs1375493	2	182323766	G	A	ENSG00000119686	FLVCR2	14	76087258	178
rs1375493	2	182323766	G	A	ENSG00000120708	TGFBI	5	135382045	178
rs1375493	2	182323766	G	A	ENSG00000121064	SCPEP1	17	55069797	178
rs1375493	2	182323766	G	A	ENSG00000121316	PLBD1	12	14688939	178
rs1375493	2	182323766	G	A	ENSG00000121775	TMEM39B	1	32553049	178
rs1375493	2	182323766	G	A	ENSG00000122694	GLIPR2	9	36150321	178
rs1375493	2	182323766	G	A	ENSG00000123384	LRP1	12	57564705	178
rs1375493	2	182323766	G	A	ENSG00000124942	AHNAK	11	62262361	178
rs1375493	2	182323766	G	A	ENSG00000125457	MIF4GD	17	73264808	178
rs1375493	2	182323766	G	A	ENSG00000128283	CDC42EP1	22	37960933	178
rs1375493	2	182323766	G	A	ENSG00000129219	PLD2	17	4718560	178
rs1375493	2	182323766	G	A	ENSG00000131069	ACSS2	20	33487859	178
rs1375493	2	182323766	G	A	ENSG00000132122	SPATA6	1	48849444	178
rs1375493	2	182323766	G	A	ENSG00000132205	EMILIN2	18	2881509	178
rs1375493	2	182323766	G	A	ENSG00000132535	DLG4	17	7108115	178
rs1375493	2	182323766	G	A	ENSG00000132669	RIN2	20	19925133	178
rs1375493	2	182323766	G	A	ENSG00000133612	AGAP3	7	150812220	178
rs1375493	2	182323766	G	A	ENSG00000134243	SORT1	1	109896382	178
rs1375493	2	182323766	G	A	ENSG00000134278	SPIRE1	18	12552322	178
rs1375493	2	182323766	G	A	ENSG00000135046	ANXA1	9	75775991	178
rs1375493	2	182323766	G	A	ENSG00000135218	CD36	7	80153742	178
rs1375493	2	182323766	G	A	ENSG00000135604	STX11	6	144490585	178
rs1375493	2	182323766	G	A	ENSG00000136867	SLC31A2	9	115919819	178
rs1375493	2	182323766	G	A	ENSG00000137726	FXYD6	11	117727947	178
rs1375493	2	182323766	G	A	ENSG00000138463	DIRC2	3	122556814	178
rs1375493	2	182323766	G	A	ENSG00000138639	ARHGAP24	4	86660045	178
rs1375493	2	182323766	G	A	ENSG00000138760	SCARB2	4	77107468	178
rs1375493	2	182323766	G	A	ENSG00000138829	FBN2	5	127794239	178
rs1375493	2	182323766	G	A	ENSG00000139117	CPNE8	12	39170928	178
rs1375493	2	182323766	G	A	ENSG00000140090	SLC24A4	14	92875760	178
rs1375493	2	182323766	G	A	ENSG00000140836	ZFHX3	16	72955190	178
rs1375493	2	182323766	G	A	ENSG00000141504	SAT2	17	7530373	178
rs1375493	2	182323766	G	A	ENSG00000141505	ASGR1	17	7079816	178
rs1375493	2	182323766	G	A	ENSG00000143067	ZNF697	1	120176220	178
rs1375493	2	182323766	G	A	ENSG00000143537	ADAM15	1	155029147	178
rs1375493	2	182323766	G	A	ENSG00000144959	NCEH1	3	172388523	178
rs1375493	2	182323766	G	A	ENSG00000145545	SRD5A1	5	6651565	178
rs1375493	2	182323766	G	A	ENSG00000145649	GZMA	5	54402278	178
rs1375493	2	182323766	G	A	ENSG00000147894	C9orf72	9	27560204	178
rs1375493	2	182323766	G	A	ENSG00000148158	SNX30	9	115575192	178
rs1375493	2	182323766	G	A	ENSG00000148346	LCN2	9	130913542	178
rs1375493	2	182323766	G	A	ENSG00000148834	GSTO1	10	106011165	178
rs1375493	2	182323766	G	A	ENSG00000151458	ANKRD50	4	125609547	178
rs1375493	2	182323766	G	A	ENSG00000153113	CAST	5	95990412	178
rs1375493	2	182323766	G	A	ENSG00000153786	ZDHHC7	16	85026464	178
rs1375493	2	182323766	G	A	ENSG00000155465	SLC7A7	14	23270730	178
rs1375493	2	182323766	G	A	ENSG00000157445	CACNA2D3	3	54632579	178
rs1375493	2	182323766	G	A	ENSG00000158473	CD1D	1	158152211	178
rs1375493	2	182323766	G	A	ENSG00000159322	ADPGK	15	73060948	178
rs1375493	2	182323766	G	A	ENSG00000159713	TPPP3	16	67425575	178
rs1375493	2	182323766	G	A	ENSG00000159714	ZDHHC1	16	67439529	178
rs1375493	2	182323766	G	A	ENSG00000160883	HK3	5	176317101	178
rs1375493	2	182323766	G	A	ENSG00000161944	ASGR2	17	7011830	178
rs1375493	2	182323766	G	A	ENSG00000164010	ERMAP	1	43296727	178
rs1375493	2	182323766	G	A	ENSG00000164023	SGMS2	4	108790961	178
rs1375493	2	182323766	G	A	ENSG00000164047	CAMP	3	48265909	178
rs1375493	2	182323766	G	A	ENSG00000164111	ANXA5	4	122603689	178
rs1375493	2	182323766	G	A	ENSG00000164124	TMEM144	4	159149659	178
rs1375493	2	182323766	G	A	ENSG00000164125	FAM198B	4	159070048	178
rs1375493	2	182323766	G	A	ENSG00000164136	IL15	4	142606446	178
rs1375493	2	182323766	G	A	ENSG00000164414	SLC35A1	6	88201197	178
rs1375493	2	182323766	G	A	ENSG00000165092	ALDH1A1	9	75605468	178
rs1375493	2	182323766	G	A	ENSG00000165168	CYBB	X	37655989	178
rs1375493	2	182323766	G	A	ENSG00000165458	INPPL1	11	71942447	178
rs1375493	2	182323766	G	A	ENSG00000165801	ARHGEF40	14	21548414	178
rs1375493	2	182323766	G	A	ENSG00000166401	SERPINB8	18	61654718	178
rs1375493	2	182323766	G	A	ENSG00000166548	TK2	16	66564176	178
rs1375493	2	182323766	G	A	ENSG00000166927	MS4A7	11	60154689	178
rs1375493	2	182323766	G	A	ENSG00000166928	MS4A14	11	60165582	178
rs1375493	2	182323766	G	A	ENSG00000167600	CYP2S1	19	41706199	178
rs1375493	2	182323766	G	A	ENSG00000168310	IRF2	4	185352300	178
rs1375493	2	182323766	G	A	ENSG00000170190	SLC16A5	17	73093039	178
rs1375493	2	182323766	G	A	ENSG00000170458	CD14	5	140012299	178
rs1375493	2	182323766	G	A	ENSG00000171298	GAA	17	78084516	178
rs1375493	2	182323766	G	A	ENSG00000171791	BCL2	18	60888970	178
rs1375493	2	182323766	G	A	ENSG00000172183	ISG20	15	89189549	178
rs1375493	2	182323766	G	A	ENSG00000172322	CLEC12A	12	10126104	178
rs1375493	2	182323766	G	A	ENSG00000172594	SMPDL3A	6	123120590	178
rs1375493	2	182323766	G	A	ENSG00000173085	COQ2	4	84194378	178
rs1375493	2	182323766	G	A	ENSG00000173391	OLR1	12	10317819	178
rs1375493	2	182323766	G	A	ENSG00000174776	WDR49	3	167284121	178
rs1375493	2	182323766	G	A	ENSG00000175294	CATSPER1	11	65789105	178
rs1375493	2	182323766	G	A	ENSG00000176014	TUBB6	18	12325993	178
rs1375493	2	182323766	G	A	ENSG00000177674	AGTRAP	1	11805500	178
rs1375493	2	182323766	G	A	ENSG00000179869	ABCA13	7	48449073	178
rs1375493	2	182323766	G	A	ENSG00000180773	SLC36A4	11	92904235	178
rs1375493	2	182323766	G	A	ENSG00000181481	RNF135	17	29311366	178
rs1375493	2	182323766	G	A	ENSG00000182718	ANXA2	15	60667207	178
rs1375493	2	182323766	G	A	ENSG00000183019	C19orf59	19	7743113	178
rs1375493	2	182323766	G	A	ENSG00000183723	CMTM4	16	66689631	178
rs1375493	2	182323766	G	A	ENSG00000184232	OAF	11	120091258	178
rs1375493	2	182323766	G	A	ENSG00000184584	TMEM173	5	138858819	178
rs1375493	2	182323766	G	A	ENSG00000185339	TCN2	22	31013045	178
rs1375493	2	182323766	G	A	ENSG00000185347	C14orf80	14	105961052	178
rs1375493	2	182323766	G	A	ENSG00000187164	KIAA1598	10	118764919	178
rs1375493	2	182323766	G	A	ENSG00000187840	EIF4EBP1	8	37902871	178
rs1375493	2	182323766	G	A	ENSG00000188641	DPYD	1	97964952	178
rs1375493	2	182323766	G	A	ENSG00000196372	ASB13	10	5694694	178
rs1375493	2	182323766	G	A	ENSG00000196576	PLXNB2	22	50729732	178
rs1375493	2	182323766	G	A	ENSG00000197548	ATG7	3	11456567	178
rs1375493	2	182323766	G	A	ENSG00000197747	S100A10	1	151961128	178
rs1375493	2	182323766	G	A	ENSG00000198853	RUSC2	9	35526009	178
rs1375493	2	182323766	G	A	ENSG00000198951	NAGA	22	42460602	178
rs1375493	2	182323766	G	A	ENSG00000205302	SNX2	5	122138247	178
rs1375493	2	182323766	G	A	ENSG00000205593	DENND6B	22	50757940	178
rs1375493	2	182323766	G	A	ENSG00000205726	ITSN1	21	35143435	178
rs1375493	2	182323766	G	A	ENSG00000213145	CRIP1	14	105953969	178
rs1375493	2	182323766	G	A	ENSG00000213402	PTPRCAP	11	67204259	178
rs1375493	2	182323766	G	A	ENSG00000214063	TSPAN4	11	854962	178
rs1375493	2	182323766	G	A	ENSG00000214274	ANG	14	21159733	178
rs1375493	2	182323766	G	A	ENSG00000242498	C15orf38	15	90449673	178
rs1375493	2	182323766	G	A	ENSG00000257017	HP	16	72091722	178
rs6709815	2	219675067	T	G	ENSG00000106780	MEGF9	9	123419919	9
rs6709815	2	219675067	T	G	ENSG00000109854	HTATIP2	11	20395280	9
rs6709815	2	219675067	T	G	ENSG00000136098	NEK3	13	52720385	9
rs6709815	2	219675067	T	G	ENSG00000158373	HIST1H2BD	6	26164963	9
rs6709815	2	219675067	T	G	ENSG00000188987	HIST1H4D	6	26189121	9
rs6709815	2	219675067	T	G	ENSG00000197409	HIST1H3D	6	26198294	9
rs6709815	2	219675067	T	G	ENSG00000197903	HIST1H2BK	6	27110346	9
rs6709815	2	219675067	T	G	ENSG00000216331	HIST1H1PS1	6	26195896	9
rs6709815	2	219675067	T	G	ENSG00000217275	RP1-34B20.4	6	26202633	9
rs7613595	3	16908518	C	A	ENSG00000083223	ZCCHC6	9	88936008	6
rs7613595	3	16908518	C	A	ENSG00000100985	MMP9	20	44641373	6
rs7613595	3	16908518	C	A	ENSG00000118785	SPP1	4	88900690	6
rs7613595	3	16908518	C	A	ENSG00000139318	DUSP6	12	89744028	6
rs7613595	3	16908518	C	A	ENSG00000158406	HIST1H4H	6	26283522	6
rs7613595	3	16908518	C	A	ENSG00000169896	ITGAM	16	31307762	6
rs4502545	3	28303030	A	G	ENSG00000008256	CYTH3	7	6256841	23
rs4502545	3	28303030	A	G	ENSG00000066923	STAG3	7	99797148	23
rs4502545	3	28303030	A	G	ENSG00000085563	ABCB1	7	87237893	23
rs4502545	3	28303030	A	G	ENSG00000112419	PHACTR2	6	144005152	23
rs4502545	3	28303030	A	G	ENSG00000113088	GZMK	5	54325239	23
rs4502545	3	28303030	A	G	ENSG00000115604	IL18R1	2	102971603	23
rs4502545	3	28303030	A	G	ENSG00000115607	IL18RAP	2	103052087	23
rs4502545	3	28303030	A	G	ENSG00000120833	SOCS2	12	93970426	23
rs4502545	3	28303030	A	G	ENSG00000124507	PACSIN1	6	34468461	23
rs4502545	3	28303030	A	G	ENSG00000129646	QRICH2	17	74286945	23
rs4502545	3	28303030	A	G	ENSG00000133067	LGR6	1	202225969	23
rs4502545	3	28303030	A	G	ENSG00000139187	KLRG1	12	9132998	23
rs4502545	3	28303030	A	G	ENSG00000150687	PRSS23	11	86583026	23
rs4502545	3	28303030	A	G	ENSG00000157111	TMEM171	5	72421881	23
rs4502545	3	28303030	A	G	ENSG00000162777	DENND2D	1	111738476	23
rs4502545	3	28303030	A	G	ENSG00000170442	KRT86	12	52673015	23
rs4502545	3	28303030	A	G	ENSG00000176083	ZNF683	1	26694569	23
rs4502545	3	28303030	A	G	ENSG00000176986	SEC24C	10	75518019	23
rs4502545	3	28303030	A	G	ENSG00000180739	S1PR5	19	10626115	23
rs4502545	3	28303030	A	G	ENSG00000183918	SH2D1A	X	123493599	23
rs4502545	3	28303030	A	G	ENSG00000197057	DTHD1	4	36315311	23
rs4502545	3	28303030	A	G	ENSG00000197540	GZMM	19	546976	23
rs4502545	3	28303030	A	G	ENSG00000197635	DPP4	2	162889901	23
rs13063635	3	46173072	C	G	ENSG00000008256	CYTH3	7	6256841	10
rs13063635	3	46173072	C	G	ENSG00000085563	ABCB1	7	87237893	10
rs13063635	3	46173072	C	G	ENSG00000111796	KLRB1	12	9753814	10
rs13063635	3	46173072	C	G	ENSG00000113088	GZMK	5	54325239	10
rs13063635	3	46173072	C	G	ENSG00000113263	ITK	5	156626072	10
rs13063635	3	46173072	C	G	ENSG00000136111	TBC1D4	13	75957529	10
rs13063635	3	46173072	C	G	ENSG00000143365	RORC	1	151791447	10
rs13063635	3	46173072	C	G	ENSG00000144290	SLC4A10	2	162561317	10
rs13063635	3	46173072	C	G	ENSG00000172005	MAL	2	95705579	10
rs13063635	3	46173072	C	G	ENSG00000256553	TRAV1-2	14	22111453	10
rs7616215	3	46205686	C	T	ENSG00000000971	CFH	1	196668821	23
rs7616215	3	46205686	C	T	ENSG00000008256	CYTH3	7	6256841	23
rs7616215	3	46205686	C	T	ENSG00000062524	LTK	15	41800960	23
rs7616215	3	46205686	C	T	ENSG00000069667	RORA	15	61151000	23
rs7616215	3	46205686	C	T	ENSG00000085563	ABCB1	7	87237893	23
rs7616215	3	46205686	C	T	ENSG00000104490	NCALD	8	102917953	23
rs7616215	3	46205686	C	T	ENSG00000111796	KLRB1	12	9753814	23
rs7616215	3	46205686	C	T	ENSG00000113088	GZMK	5	54325239	23
rs7616215	3	46205686	C	T	ENSG00000117090	SLAMF1	1	160597487	23
rs7616215	3	46205686	C	T	ENSG00000118402	ELOVL4	6	80640913	23
rs7616215	3	46205686	C	T	ENSG00000119537	KDSR	18	61014851	23
rs7616215	3	46205686	C	T	ENSG00000130649	CYP2E1	10	135354317	23
rs7616215	3	46205686	C	T	ENSG00000137501	SYTL2	11	85463725	23
rs7616215	3	46205686	C	T	ENSG00000143365	RORC	1	151791447	23
rs7616215	3	46205686	C	T	ENSG00000157985	AGAP1	2	236718965	23
rs7616215	3	46205686	C	T	ENSG00000158321	AUTS2	7	69660979	23
rs7616215	3	46205686	C	T	ENSG00000166949	SMAD3	15	67421817	23
rs7616215	3	46205686	C	T	ENSG00000168685	IL7R	5	35866251	23
rs7616215	3	46205686	C	T	ENSG00000171735	CAMTA1	1	7337575	23
rs7616215	3	46205686	C	T	ENSG00000197635	DPP4	2	162889901	23
rs7616215	3	46205686	C	T	ENSG00000204475	NCR3	6	31558717	23
rs7616215	3	46205686	C	T	ENSG00000256553	TRAV1-2	14	22111453	23
rs7616215	3	46205686	C	T	ENSG00000267938	AC007292.1	19	4348417	23
rs13098911	3	46235201	T	C	ENSG00000008256	CYTH3	7	6256841	31
rs13098911	3	46235201	T	C	ENSG00000008283	CYB561	17	61516702	31
rs13098911	3	46235201	T	C	ENSG00000062524	LTK	15	41800960	31
rs13098911	3	46235201	T	C	ENSG00000080546	SESN1	6	109361831	31
rs13098911	3	46235201	T	C	ENSG00000085563	ABCB1	7	87237893	31
rs13098911	3	46235201	T	C	ENSG00000111796	KLRB1	12	9753814	31
rs13098911	3	46235201	T	C	ENSG00000112419	PHACTR2	6	144005152	31
rs13098911	3	46235201	T	C	ENSG00000113088	GZMK	5	54325239	31
rs13098911	3	46235201	T	C	ENSG00000113263	ITK	5	156626072	31
rs13098911	3	46235201	T	C	ENSG00000117090	SLAMF1	1	160597487	31
rs13098911	3	46235201	T	C	ENSG00000118402	ELOVL4	6	80640913	31
rs13098911	3	46235201	T	C	ENSG00000119537	KDSR	18	61014851	31
rs13098911	3	46235201	T	C	ENSG00000120915	EPHX2	8	27375688	31
rs13098911	3	46235201	T	C	ENSG00000130649	CYP2E1	10	135354317	31
rs13098911	3	46235201	T	C	ENSG00000136111	TBC1D4	13	75957529	31
rs13098911	3	46235201	T	C	ENSG00000137501	SYTL2	11	85463725	31
rs13098911	3	46235201	T	C	ENSG00000138795	LEF1	4	109029406	31
rs13098911	3	46235201	T	C	ENSG00000143365	RORC	1	151791447	31
rs13098911	3	46235201	T	C	ENSG00000144290	SLC4A10	2	162561317	31
rs13098911	3	46235201	T	C	ENSG00000146250	PRSS35	6	84228808	31
rs13098911	3	46235201	T	C	ENSG00000152268	SPON1	11	14136780	31
rs13098911	3	46235201	T	C	ENSG00000157111	TMEM171	5	72421881	31
rs13098911	3	46235201	T	C	ENSG00000157985	AGAP1	2	236718965	31
rs13098911	3	46235201	T	C	ENSG00000158321	AUTS2	7	69660979	31
rs13098911	3	46235201	T	C	ENSG00000162630	B3GALT2	1	193151979	31
rs13098911	3	46235201	T	C	ENSG00000171735	CAMTA1	1	7337575	31
rs13098911	3	46235201	T	C	ENSG00000179715	PCED1B	12	47551914	31
rs13098911	3	46235201	T	C	ENSG00000182472	CAPN12	19	39240685	31
rs13098911	3	46235201	T	C	ENSG00000197635	DPP4	2	162889901	31
rs13098911	3	46235201	T	C	ENSG00000218357	LL22NC03-75H12.2	22	47869954	31
rs13098911	3	46235201	T	C	ENSG00000256553	TRAV1-2	14	22111453	31
rs12636651	3	46282391	C	T	ENSG00000062524	LTK	15	41800960	9
rs12636651	3	46282391	C	T	ENSG00000085563	ABCB1	7	87237893	9
rs12636651	3	46282391	C	T	ENSG00000107485	GATA3	10	8106364	9
rs12636651	3	46282391	C	T	ENSG00000111796	KLRB1	12	9753814	9
rs12636651	3	46282391	C	T	ENSG00000117090	SLAMF1	1	160597487	9
rs12636651	3	46282391	C	T	ENSG00000118402	ELOVL4	6	80640913	9
rs12636651	3	46282391	C	T	ENSG00000143365	RORC	1	151791447	9
rs12636651	3	46282391	C	T	ENSG00000162630	B3GALT2	1	193151979	9
rs12636651	3	46282391	C	T	ENSG00000197635	DPP4	2	162889901	9
rs13325613	3	46298373	T	G	ENSG00000000971	CFH	1	196668821	37
rs13325613	3	46298373	T	G	ENSG00000008256	CYTH3	7	6256841	37
rs13325613	3	46298373	T	G	ENSG00000008283	CYB561	17	61516702	37
rs13325613	3	46298373	T	G	ENSG00000062524	LTK	15	41800960	37
rs13325613	3	46298373	T	G	ENSG00000065833	ME1	6	84030452	37
rs13325613	3	46298373	T	G	ENSG00000069667	RORA	15	61151000	37
rs13325613	3	46298373	T	G	ENSG00000085563	ABCB1	7	87237893	37
rs13325613	3	46298373	T	G	ENSG00000104490	NCALD	8	102917953	37
rs13325613	3	46298373	T	G	ENSG00000111796	KLRB1	12	9753814	37
rs13325613	3	46298373	T	G	ENSG00000112419	PHACTR2	6	144005152	37
rs13325613	3	46298373	T	G	ENSG00000113088	GZMK	5	54325239	37
rs13325613	3	46298373	T	G	ENSG00000113263	ITK	5	156626072	37
rs13325613	3	46298373	T	G	ENSG00000117090	SLAMF1	1	160597487	37
rs13325613	3	46298373	T	G	ENSG00000118402	ELOVL4	6	80640913	37
rs13325613	3	46298373	T	G	ENSG00000119537	KDSR	18	61014851	37
rs13325613	3	46298373	T	G	ENSG00000120915	EPHX2	8	27375688	37
rs13325613	3	46298373	T	G	ENSG00000130649	CYP2E1	10	135354317	37
rs13325613	3	46298373	T	G	ENSG00000136111	TBC1D4	13	75957529	37
rs13325613	3	46298373	T	G	ENSG00000137501	SYTL2	11	85463725	37
rs13325613	3	46298373	T	G	ENSG00000138795	LEF1	4	109029406	37
rs13325613	3	46298373	T	G	ENSG00000139187	KLRG1	12	9132998	37
rs13325613	3	46298373	T	G	ENSG00000143365	RORC	1	151791447	37
rs13325613	3	46298373	T	G	ENSG00000144290	SLC4A10	2	162561317	37
rs13325613	3	46298373	T	G	ENSG00000145220	LYAR	4	4280662	37
rs13325613	3	46298373	T	G	ENSG00000146250	PRSS35	6	84228808	37
rs13325613	3	46298373	T	G	ENSG00000152268	SPON1	11	14136780	37
rs13325613	3	46298373	T	G	ENSG00000157111	TMEM171	5	72421881	37
rs13325613	3	46298373	T	G	ENSG00000157985	AGAP1	2	236718965	37
rs13325613	3	46298373	T	G	ENSG00000158321	AUTS2	7	69660979	37
rs13325613	3	46298373	T	G	ENSG00000162630	B3GALT2	1	193151979	37
rs13325613	3	46298373	T	G	ENSG00000166949	SMAD3	15	67421817	37
rs13325613	3	46298373	T	G	ENSG00000171735	CAMTA1	1	7337575	37
rs13325613	3	46298373	T	G	ENSG00000179715	PCED1B	12	47551914	37
rs13325613	3	46298373	T	G	ENSG00000182472	CAPN12	19	39240685	37
rs13325613	3	46298373	T	G	ENSG00000197635	DPP4	2	162889901	37
rs13325613	3	46298373	T	G	ENSG00000218357	LL22NC03-75H12.2	22	47869954	37
rs13325613	3	46298373	T	G	ENSG00000256553	TRAV1-2	14	22111453	37
rs2097282	3	46378025	C	T	ENSG00000085511	MAP3K4	6	161475588	6
rs2097282	3	46378025	C	T	ENSG00000118402	ELOVL4	6	80640913	6
rs2097282	3	46378025	C	T	ENSG00000143365	RORC	1	151791447	6
rs2097282	3	46378025	C	T	ENSG00000146072	TNFRSF21	6	47238454	6
rs2097282	3	46378025	C	T	ENSG00000163629	PTPN13	4	87625896	6
rs2097282	3	46378025	C	T	ENSG00000176386	CDC26	9	116027992	6
rs2213290	3	46406367	T	C	ENSG00000111249	CUX2	12	111630093	10
rs2213290	3	46406367	T	C	ENSG00000111796	KLRB1	12	9753814	10
rs2213290	3	46406367	T	C	ENSG00000137501	SYTL2	11	85463725	10
rs2213290	3	46406367	T	C	ENSG00000140968	IRF8	16	85944312	10
rs2213290	3	46406367	T	C	ENSG00000144290	SLC4A10	2	162561317	10
rs2213290	3	46406367	T	C	ENSG00000146072	TNFRSF21	6	47238454	10
rs2213290	3	46406367	T	C	ENSG00000146250	PRSS35	6	84228808	10
rs2213290	3	46406367	T	C	ENSG00000198794	SCAMP5	15	75281698	10
rs2213290	3	46406367	T	C	ENSG00000239961	LILRA4	19	54847438	10
rs2213290	3	46406367	T	C	ENSG00000256553	TRAV1-2	14	22111453	10
rs11920354	3	47262246	A	C	ENSG00000035115	SH3YL1	2	242064	9
rs11920354	3	47262246	A	C	ENSG00000079459	FDFT1	8	11674950	9
rs11920354	3	47262246	A	C	ENSG00000109107	ALDOC	17	26902207	9
rs11920354	3	47262246	A	C	ENSG00000116133	DHCR24	1	55334098	9
rs11920354	3	47262246	A	C	ENSG00000135929	CYP27A1	2	219663244	9
rs11920354	3	47262246	A	C	ENSG00000159674	SPON2	4	1181735	9
rs11920354	3	47262246	A	C	ENSG00000164512	ANKRD55	5	55462346	9
rs11920354	3	47262246	A	C	ENSG00000169583	CLIC3	9	139890171	9
rs11920354	3	47262246	A	C	ENSG00000206190	ATP10A	15	26016368	9
rs2013208	3	50129399	C	T	ENSG00000005893	LAMP2	X	119582451	43
rs2013208	3	50129399	C	T	ENSG00000039319	ZFYVE16	5	79739500	43
rs2013208	3	50129399	C	T	ENSG00000072952	MRVI1	11	10655086	43
rs2013208	3	50129399	C	T	ENSG00000073921	PICALM	11	85724825	43
rs2013208	3	50129399	C	T	ENSG00000100365	NCF4	22	37265543	43
rs2013208	3	50129399	C	T	ENSG00000101460	MAP1LC3A	20	33141403	43
rs2013208	3	50129399	C	T	ENSG00000105656	ELL	19	18593205	43
rs2013208	3	50129399	C	T	ENSG00000110330	BIRC2	11	102233671	43
rs2013208	3	50129399	C	T	ENSG00000120899	PTK2B	8	27242951	43
[truncated: 13,872 more rows]

## Sheet: S3  list of all inferred graphs
sentinel	seed	graph_type	n1	n2
rs10103269	meQTL	glasso	FIP1L1	cg20325293
rs10103269	meQTL	glasso	FIP1L1	cg22333016
rs10103269	meQTL	glasso	GPR113	cg07031794
rs10103269	meQTL	glasso	MAP2K5	cg06826115
rs10103269	meQTL	glasso	OSCAR	cg21653878
rs10103269	meQTL	glasso	NDUFA3	cg21653878
rs10103269	meQTL	glasso	ABHD3	FBXL3
rs10103269	meQTL	glasso	ABHD3	cg25680245
rs10103269	meQTL	glasso	ERICH1	rs10103269
rs10103269	meQTL	glasso	ITPR2	cg15620385
rs10103269	meQTL	glasso	FBXL3	FGFR1OP2
rs10103269	meQTL	glasso	FBXL3	MIB1
rs10103269	meQTL	glasso	FGFR1OP2	MIB1
rs10103269	meQTL	glasso	CCND3	cg04330631
rs10103269	meQTL	glasso	GNRHR2	cg03987003
rs10103269	meQTL	glasso	TAF8	cg04330631
rs10103269	meQTL	glasso	PEX11B	cg03987003
rs10103269	meQTL	glasso	MIB1	cg25680245
rs10103269	meQTL	glasso	ZBTB9	cg09506526
rs10103269	meQTL	glasso	CLN5	cg00770636
rs10103269	meQTL	glasso	cg03987003	cg07031794
rs10103269	meQTL	glasso	cg03987003	cg15620385
rs10103269	meQTL	glasso	cg03987003	cg25680245
rs10103269	meQTL	glasso	cg07031794	cg05402854
rs10103269	meQTL	glasso	cg07031794	cg15620385
rs10103269	meQTL	glasso	cg07031794	cg25680245
rs10103269	meQTL	glasso	cg20325293	cg21653878
rs10103269	meQTL	glasso	cg20325293	rs10103269
rs10103269	meQTL	glasso	cg04330631	cg09506526
rs10103269	meQTL	glasso	cg21653878	cg06826115
rs10103269	meQTL	glasso	cg21653878	rs10103269
rs10103269	meQTL	bdgraph	MAP2K5	ZBTB9
rs10103269	meQTL	bdgraph	NDUFA3	ABHD3
rs10103269	meQTL	bdgraph	ABHD3	cg25680245
rs10103269	meQTL	bdgraph	ERICH1	rs10103269
rs10103269	meQTL	bdgraph	ITPR2	cg15620385
rs10103269	meQTL	bdgraph	FBXL3	FGFR1OP2
rs10103269	meQTL	bdgraph	FBXL3	MIB1
rs10103269	meQTL	bdgraph	GNRHR2	cg03987003
rs10103269	meQTL	bdgraph	SLC16A10	CLN5
rs10103269	meQTL	bdgraph	PEX11B	cg03987003
rs10103269	meQTL	bdgraph	MIB1	cg25680245
rs10103269	meQTL	bdgraph	CLN5	cg00770636
rs10103269	meQTL	bdgraph	cg03987003	cg25680245
rs10103269	meQTL	bdgraph	cg20325293	rs10103269
rs10103269	meQTL	bdgraph	cg04330631	cg09506526
rs10103269	meQTL	bdgraph	cg21653878	cg06826115
rs10103269	meQTL	bdgraph	cg21653878	rs10103269
rs10248490	meQTL	glasso	SMC3	HDAC2
rs10248490	meQTL	glasso	SMC3	cg21054842
rs10248490	meQTL	glasso	DENND5A	SPI1
rs10248490	meQTL	glasso	HDAC2	BCKDHA
rs10248490	meQTL	glasso	HDAC2	HDAC1
rs10248490	meQTL	glasso	RARRES2	rs10248490
rs10248490	meQTL	glasso	CEBPB	SPI1
rs10248490	meQTL	glasso	CEBPB	HDAC1
rs10248490	meQTL	glasso	CEBPB	cg08676425
rs10248490	meQTL	glasso	CEBPB	cg12946214
rs10248490	meQTL	glasso	CEBPB	cg17831002
rs10248490	meQTL	glasso	REPIN1	HDAC1
rs10248490	meQTL	glasso	REPIN1	rs10248490
rs10248490	meQTL	glasso	LRRC61	rs10248490
rs10248490	meQTL	glasso	ELF1	cg08676425
rs10248490	meQTL	glasso	ELF1	cg12946214
rs10248490	meQTL	glasso	ELF1	cg17831002
rs10248490	meQTL	glasso	ELF1	cg08136809
rs10248490	meQTL	glasso	SPI1	B9D2
rs10248490	meQTL	glasso	SPI1	HDAC1
rs10248490	meQTL	glasso	SPI1	cg19841572
rs10248490	meQTL	glasso	cg15432485	cg19841572
rs10248490	meQTL	glasso	cg08676425	cg12946214
rs10248490	meQTL	glasso	cg08676425	cg17831002
rs10248490	meQTL	glasso	cg08676425	cg08136809
rs10248490	meQTL	glasso	cg12946214	cg17831002
rs10248490	meQTL	glasso	cg12946214	cg08136809
rs10248490	meQTL	glasso	cg17831002	cg08136809
rs10248490	meQTL	bdgraph	SMC3	HDAC2
rs10248490	meQTL	bdgraph	DENND5A	SPI1
rs10248490	meQTL	bdgraph	HDAC2	NFYA
rs10248490	meQTL	bdgraph	HDAC2	BCKDHA
rs10248490	meQTL	bdgraph	HDAC2	EXOSC5
rs10248490	meQTL	bdgraph	HDAC2	HDAC1
rs10248490	meQTL	bdgraph	RARRES2	rs10248490
rs10248490	meQTL	bdgraph	CEBPB	REPIN1
rs10248490	meQTL	bdgraph	CEBPB	NFYA
rs10248490	meQTL	bdgraph	CEBPB	SPI1
rs10248490	meQTL	bdgraph	CEBPB	BCKDHA
rs10248490	meQTL	bdgraph	CEBPB	HDAC1
rs10248490	meQTL	bdgraph	REPIN1	rs10248490
rs10248490	meQTL	bdgraph	LRRC61	rs10248490
rs10248490	meQTL	bdgraph	ELF1	cg08676425
rs10248490	meQTL	bdgraph	ELF1	cg17831002
rs10248490	meQTL	bdgraph	ELF1	cg08136809
rs10248490	meQTL	bdgraph	SPI1	B9D2
rs10248490	meQTL	bdgraph	SPI1	HDAC1
rs10248490	meQTL	bdgraph	BCKDHA	HDAC1
rs10248490	meQTL	bdgraph	cg15432485	cg19841572
rs10248490	meQTL	bdgraph	cg15432485	rs10248490
rs10248490	meQTL	bdgraph	cg08676425	cg12946214
rs10248490	meQTL	bdgraph	cg08676425	cg08136809
rs10248490	meQTL	bdgraph	cg12946214	cg17831002
rs10268609	meQTL	glasso	TRIM39	cg03471106
rs10268609	meQTL	glasso	RUNX1	SIN3A
rs10268609	meQTL	glasso	RUNX1	cg13375352
rs10268609	meQTL	glasso	RUNX1	cg02510736
rs10268609	meQTL	glasso	RUNX1	cg11693508
rs10268609	meQTL	glasso	RUNX1	cg10628276
rs10268609	meQTL	glasso	RUNX1	cg18949409
rs10268609	meQTL	glasso	TBP	SIN3A
rs10268609	meQTL	glasso	TBP	cg13375352
rs10268609	meQTL	glasso	TBP	cg18949409
rs10268609	meQTL	glasso	ERG	cg13375352
rs10268609	meQTL	glasso	ERG	cg03471106
rs10268609	meQTL	glasso	ERG	cg11754060
rs10268609	meQTL	glasso	ERG	cg02510736
rs10268609	meQTL	glasso	ERG	cg11693508
rs10268609	meQTL	glasso	ERG	cg03400317
rs10268609	meQTL	glasso	ERG	cg18949409
rs10268609	meQTL	glasso	UBR3	cg13375352
rs10268609	meQTL	glasso	MAD1L1	rs10268609
rs10268609	meQTL	glasso	NUDT1	rs10268609
rs10268609	meQTL	glasso	MYC	HDAC1
rs10268609	meQTL	glasso	MYC	cg13375352
rs10268609	meQTL	glasso	MYC	cg25206134
rs10268609	meQTL	glasso	MYC	cg11754060
rs10268609	meQTL	glasso	MYC	cg10628276
rs10268609	meQTL	glasso	MYC	cg03400317
rs10268609	meQTL	glasso	MYC	cg18949409
rs10268609	meQTL	glasso	ZCCHC24	cg02510736
rs10268609	meQTL	glasso	HCG18	cg03471106
rs10268609	meQTL	glasso	STARD3	cg11693508
rs10268609	meQTL	glasso	SIN3A	cg03471106
rs10268609	meQTL	glasso	SIN3A	cg11693508
rs10268609	meQTL	glasso	SIN3A	cg10628276
rs10268609	meQTL	glasso	HDAC1	cg03471106
rs10268609	meQTL	glasso	HDAC1	cg03400317
rs10268609	meQTL	glasso	FTSJ2	rs10268609
rs10268609	meQTL	bdgraph	TRIM39	cg03471106
rs10268609	meQTL	bdgraph	RUNX1	NUDT1
rs10268609	meQTL	bdgraph	RUNX1	PITHD1
rs10268609	meQTL	bdgraph	RUNX1	SIN3A
rs10268609	meQTL	bdgraph	RUNX1	HDAC1
rs10268609	meQTL	bdgraph	RUNX1	cg11754060
rs10268609	meQTL	bdgraph	RUNX1	cg02510736
rs10268609	meQTL	bdgraph	RUNX1	cg10628276
rs10268609	meQTL	bdgraph	TBP	ERG
rs10268609	meQTL	bdgraph	TBP	METTL5
rs10268609	meQTL	bdgraph	TBP	SIN3A
rs10268609	meQTL	bdgraph	TBP	HDAC1
rs10268609	meQTL	bdgraph	TBP	cg02510736
rs10268609	meQTL	bdgraph	TBP	cg18949409
rs10268609	meQTL	bdgraph	ERG	MAD1L1
rs10268609	meQTL	bdgraph	ERG	SNX8
rs10268609	meQTL	bdgraph	ERG	HIVEP1
rs10268609	meQTL	bdgraph	ERG	cg10840412
rs10268609	meQTL	bdgraph	ERG	cg13375352
rs10268609	meQTL	bdgraph	ERG	cg03471106
rs10268609	meQTL	bdgraph	ERG	cg11754060
rs10268609	meQTL	bdgraph	ERG	cg02510736
rs10268609	meQTL	bdgraph	ERG	cg11693508
rs10268609	meQTL	bdgraph	ERG	cg03400317
rs10268609	meQTL	bdgraph	ERG	cg18949409
rs10268609	meQTL	bdgraph	UBR3	cg13375352
rs10268609	meQTL	bdgraph	EZH2	cg24694675
rs10268609	meQTL	bdgraph	TCEB3	STK17B
rs10268609	meQTL	bdgraph	TCEB3	METTL5
rs10268609	meQTL	bdgraph	MAD1L1	HDAC1
rs10268609	meQTL	bdgraph	MAD1L1	rs10268609
rs10268609	meQTL	bdgraph	ZNF613	METTL5
rs10268609	meQTL	bdgraph	NUDT1	rs10268609
rs10268609	meQTL	bdgraph	MYC	METTL5
rs10268609	meQTL	bdgraph	MYC	HDAC1
rs10268609	meQTL	bdgraph	MYC	cg25206134
rs10268609	meQTL	bdgraph	MYC	cg03471106
rs10268609	meQTL	bdgraph	MYC	cg11754060
rs10268609	meQTL	bdgraph	MYC	cg11693508
rs10268609	meQTL	bdgraph	MYC	cg10628276
rs10268609	meQTL	bdgraph	MYC	cg18949409
rs10268609	meQTL	bdgraph	ZCCHC24	cg02510736
rs10268609	meQTL	bdgraph	HCG18	cg03471106
rs10268609	meQTL	bdgraph	STARD3	cg11693508
rs10268609	meQTL	bdgraph	HDAC1	cg03471106
rs10268609	meQTL	bdgraph	HDAC1	cg03400317
rs10268609	meQTL	bdgraph	FTSJ2	rs10268609
rs10268609	meQTL	bdgraph	cg10840412	cg11754060
rs10268609	meQTL	bdgraph	cg10840412	rs10268609
rs10268609	meQTL	bdgraph	cg24694675	rs10268609
rs10268609	meQTL	bdgraph	cg22232500	cg25206134
rs10268609	meQTL	bdgraph	cg25206134	rs10268609
rs10268609	meQTL	bdgraph	cg03471106	cg11693508
rs10268609	meQTL	bdgraph	cg11754060	cg10628276
rs10268609	meQTL	bdgraph	cg02510736	cg11693508
rs10401362	meQTL	bdgraph	cg01915019	cg24937280
rs10401362	meQTL	bdgraph	cg08759041	cg21806985
rs10401362	meQTL	bdgraph	cg12855547	cg25956344
rs10401362	meQTL	bdgraph	cg19733633	cg25956344
rs10405302	meQTL	glasso	cg05192145	cg06326781
rs10405302	meQTL	bdgraph	cg11282353	cg09941712
rs10405302	meQTL	bdgraph	cg11282353	rs10405302
rs10405302	meQTL	bdgraph	cg05192145	cg06326781
rs10405568	meQTL	glasso	EP300	POLR2A
rs10405568	meQTL	glasso	HDAC2	SP1
rs10405568	meQTL	glasso	HDAC2	RELA
rs10405568	meQTL	glasso	HDAC2	RBBP5
rs10405568	meQTL	glasso	HDAC2	POLR2A
rs10405568	meQTL	glasso	ZNF559	RBBP5
rs10405568	meQTL	glasso	ZNF559	rs10405568
rs10405568	meQTL	glasso	FBXL12	rs10405568
rs10405568	meQTL	glasso	RUNX3	ZNF426
rs10405568	meQTL	glasso	RUNX3	SP1
rs10405568	meQTL	glasso	RUNX3	RELA
rs10405568	meQTL	glasso	RUNX3	cg17341343
rs10405568	meQTL	glasso	ZNF561	rs10405568
rs10405568	meQTL	glasso	ZNF266	rs10405568
rs10405568	meQTL	glasso	ZNF121	rs10405568
rs10405568	meQTL	glasso	SP1	RELA
rs10405568	meQTL	glasso	SP1	RBBP5
rs10405568	meQTL	glasso	SP1	PIN1
rs10405568	meQTL	glasso	DGCR14	POLR2A
rs10405568	meQTL	glasso	RELA	PIN1
rs10405568	meQTL	glasso	RELA	POLR2A
rs10405568	meQTL	glasso	RELA	cg12884422
rs10405568	meQTL	glasso	RBBP5	POLR2A
rs10405568	meQTL	glasso	RBBP5	cg16569650
rs10405568	meQTL	glasso	RBBP5	cg11970192
rs10405568	meQTL	glasso	RBBP5	cg15837252
rs10405568	meQTL	glasso	RBBP5	cg23801965
rs10405568	meQTL	glasso	PIN1	POLR2A
rs10405568	meQTL	glasso	PIN1	rs10405568
rs10405568	meQTL	glasso	ZNF846	rs10405568
rs10405568	meQTL	glasso	POLR2A	cg16569650
rs10405568	meQTL	glasso	POLR2A	cg11970192
rs10405568	meQTL	glasso	POLR2A	cg12065943
rs10405568	meQTL	glasso	POLR2A	cg25907965
rs10405568	meQTL	glasso	cg12065943	cg25907965
rs10405568	meQTL	glasso	cg14372705	rs10405568
rs10405568	meQTL	bdgraph	EP300	RBBP5
rs10405568	meQTL	bdgraph	EP300	PIN1
rs10405568	meQTL	bdgraph	EP300	POLR2A
rs10405568	meQTL	bdgraph	HDAC2	RELA
rs10405568	meQTL	bdgraph	HDAC2	POLR2A
rs10405568	meQTL	bdgraph	ZNF559	RBBP5
rs10405568	meQTL	bdgraph	ZNF559	rs10405568
rs10405568	meQTL	bdgraph	FBXL12	rs10405568
rs10405568	meQTL	bdgraph	RUNX3	ZNF426
rs10405568	meQTL	bdgraph	RUNX3	RELA
rs10405568	meQTL	bdgraph	ZNF561	rs10405568
rs10405568	meQTL	bdgraph	ZNF266	rs10405568
rs10405568	meQTL	bdgraph	ZNF121	rs10405568
rs10405568	meQTL	bdgraph	SP1	RELA
rs10405568	meQTL	bdgraph	SP1	RBBP5
rs10405568	meQTL	bdgraph	RELA	PIN1
rs10405568	meQTL	bdgraph	RELA	POLR2A
rs10405568	meQTL	bdgraph	RBBP5	POLR2A
rs10405568	meQTL	bdgraph	PIN1	POLR2A
rs10405568	meQTL	bdgraph	PIN1	rs10405568
rs10405568	meQTL	bdgraph	ZNF846	rs10405568
rs10405568	meQTL	bdgraph	cg12065943	cg25907965
rs10405568	meQTL	bdgraph	cg14372705	rs10405568
rs10405568	meQTL	bdgraph	cg23801965	rs10405568
rs1051952	meQTL	glasso	EP300	SMAD1
rs1051952	meQTL	glasso	EP300	TCF12
rs1051952	meQTL	glasso	EP300	E2F1
rs1051952	meQTL	glasso	TBP	TCF12
rs1051952	meQTL	glasso	TBP	cg20765408
rs1051952	meQTL	glasso	TBP	cg18582260
rs1051952	meQTL	glasso	SMAD1	TCF12
rs1051952	meQTL	glasso	SMAD1	cg26117521
rs1051952	meQTL	glasso	TEAD3	rs1051952
rs1051952	meQTL	glasso	TCF12	cg01694939
rs1051952	meQTL	glasso	TCF12	cg17117459
rs1051952	meQTL	glasso	TCF12	cg20765408
rs1051952	meQTL	glasso	TCF12	cg18582260
rs1051952	meQTL	glasso	PARP4	cg17117459
rs1051952	meQTL	glasso	PARP4	cg20765408
rs1051952	meQTL	glasso	PARP4	cg18582260
rs1051952	meQTL	glasso	cg14566475	cg25496417
rs1051952	meQTL	glasso	cg17117459	cg20765408
rs1051952	meQTL	glasso	cg17117459	cg18582260
rs1051952	meQTL	glasso	cg20765408	cg18582260
rs1051952	meQTL	bdgraph	EP300	SMAD1
rs1051952	meQTL	bdgraph	TBP	TCF12
rs1051952	meQTL	bdgraph	SMAD1	TCF12
rs1051952	meQTL	bdgraph	TEAD3	rs1051952
rs1051952	meQTL	bdgraph	PARP4	cg17117459
rs1051952	meQTL	bdgraph	PARP4	cg20765408
rs1051952	meQTL	bdgraph	PARP4	cg18582260
rs1051952	meQTL	bdgraph	cg14566475	cg25496417
rs1051952	meQTL	bdgraph	cg17117459	cg18582260
rs1051952	meQTL	bdgraph	cg20765408	cg18582260
rs1051952	meQTL	bdgraph	cg09744036	cg19729649
rs11081558	meQTL	glasso	MAX	cg05918682
rs11081558	meQTL	glasso	MAX	cg19628758
rs11081558	meQTL	glasso	MAX	cg24451422
rs11081558	meQTL	glasso	MAX	cg10676442
rs11081558	meQTL	glasso	MAX	cg22691505
rs11081558	meQTL	glasso	MAX	cg11604142
rs11081558	meQTL	glasso	MAX	cg27502066
rs11081558	meQTL	glasso	MAX	cg09220050
rs11081558	meQTL	glasso	CSNK2A1	CTDP1
rs11081558	meQTL	glasso	CSNK2A1	CHUK
rs11081558	meQTL	glasso	ERG	PRKDC
rs11081558	meQTL	glasso	ERG	BRD4
rs11081558	meQTL	glasso	ERG	cg19628758
rs11081558	meQTL	glasso	ERG	cg19423622
rs11081558	meQTL	glasso	ERG	cg22231329
rs11081558	meQTL	glasso	ERG	cg22691505
rs11081558	meQTL	glasso	ERG	cg11604142
rs11081558	meQTL	glasso	ERG	cg24458474
rs11081558	meQTL	glasso	ERG	cg27502066
rs11081558	meQTL	glasso	ERG	cg09220050
rs11081558	meQTL	glasso	PRKDC	CHUK
rs11081558	meQTL	glasso	BRD4	CDK9
rs11081558	meQTL	glasso	BRD4	cg22691505
rs11081558	meQTL	glasso	BRD4	cg27502066
rs11081558	meQTL	glasso	PRPSAP1	cg27502066
rs11081558	meQTL	glasso	CTDP1	rs11081558
rs11081558	meQTL	glasso	CDK9	cg22777949
rs11081558	meQTL	glasso	CDK9	cg10676442
rs11081558	meQTL	glasso	CDK9	cg22691505
rs11081558	meQTL	glasso	CDK9	cg11604142
rs11081558	meQTL	glasso	CDK9	cg24458474
rs11081558	meQTL	glasso	CDK9	cg09220050
rs11081558	meQTL	glasso	SPHK1	cg27502066
rs11081558	meQTL	glasso	CHUK	cg11604142
rs11081558	meQTL	glasso	POLR2A	MCM2
rs11081558	meQTL	glasso	POLR2A	cg10676442
rs11081558	meQTL	glasso	POLR2A	cg22691505
rs11081558	meQTL	glasso	POLR2A	cg11604142
rs11081558	meQTL	glasso	POLR2A	cg27502066
rs11081558	meQTL	glasso	POLR2A	cg09220050
rs11081558	meQTL	bdgraph	MAX	CSNK2A1
rs11081558	meQTL	bdgraph	MAX	cg05918682
rs11081558	meQTL	bdgraph	MAX	cg19628758
rs11081558	meQTL	bdgraph	MAX	cg22777949
rs11081558	meQTL	bdgraph	MAX	cg24451422
rs11081558	meQTL	bdgraph	MAX	cg10676442
rs11081558	meQTL	bdgraph	MAX	cg22691505
rs11081558	meQTL	bdgraph	MAX	cg27502066
rs11081558	meQTL	bdgraph	MAX	cg09220050
rs11081558	meQTL	bdgraph	CSNK2A1	TSEN2
rs11081558	meQTL	bdgraph	CSNK2A1	UBE2V1
rs11081558	meQTL	bdgraph	CSNK2A1	CHUK
rs11081558	meQTL	bdgraph	TSEN2	CDK9
rs11081558	meQTL	bdgraph	TSEN2	TCEA3
rs11081558	meQTL	bdgraph	ERG	PRKDC
rs11081558	meQTL	bdgraph	ERG	BRD4
rs11081558	meQTL	bdgraph	ERG	CDK9
rs11081558	meQTL	bdgraph	ERG	POLR2A
rs11081558	meQTL	bdgraph	ERG	cg05918682
rs11081558	meQTL	bdgraph	ERG	cg19628758
rs11081558	meQTL	bdgraph	ERG	cg19423622
rs11081558	meQTL	bdgraph	ERG	cg22231329
rs11081558	meQTL	bdgraph	ERG	cg24451422
rs11081558	meQTL	bdgraph	ERG	cg10676442
rs11081558	meQTL	bdgraph	ERG	cg22691505
rs11081558	meQTL	bdgraph	ERG	cg11604142
rs11081558	meQTL	bdgraph	ERG	cg24458474
rs11081558	meQTL	bdgraph	ERG	cg27502066
rs11081558	meQTL	bdgraph	ERG	cg09220050
rs11081558	meQTL	bdgraph	USP42	BRD4
rs11081558	meQTL	bdgraph	BRD4	CDK9
rs11081558	meQTL	bdgraph	BRD4	cg05918682
rs11081558	meQTL	bdgraph	BRD4	cg10676442
rs11081558	meQTL	bdgraph	BRD4	cg22691505
rs11081558	meQTL	bdgraph	BRD4	cg11604142
rs11081558	meQTL	bdgraph	BRD4	cg27502066
rs11081558	meQTL	bdgraph	BRD4	cg09220050
rs11081558	meQTL	bdgraph	PRPSAP1	cg27502066
rs11081558	meQTL	bdgraph	CTDP1	CDK9
rs11081558	meQTL	bdgraph	CTDP1	rs11081558
rs11081558	meQTL	bdgraph	CDK9	PNPLA2
rs11081558	meQTL	bdgraph	CDK9	cg22777949
rs11081558	meQTL	bdgraph	CDK9	cg10676442
rs11081558	meQTL	bdgraph	CDK9	cg24458474
rs11081558	meQTL	bdgraph	CDK9	cg09220050
rs11081558	meQTL	bdgraph	SPHK1	cg27502066
rs11081558	meQTL	bdgraph	CHUK	cg11604142
rs11081558	meQTL	bdgraph	POLR2A	MCM2
rs11081558	meQTL	bdgraph	POLR2A	cg22777949
rs11081558	meQTL	bdgraph	POLR2A	cg10676442
rs11081558	meQTL	bdgraph	POLR2A	cg22691505
rs11081558	meQTL	bdgraph	POLR2A	cg11604142
rs11081558	meQTL	bdgraph	POLR2A	cg27502066
rs11081558	meQTL	bdgraph	POLR2A	cg09220050
rs11081558	meQTL	bdgraph	cg05918682	cg09220050
rs11081558	meQTL	bdgraph	cg22777949	cg22691505
rs11081558	meQTL	bdgraph	cg22231329	rs11081558
rs11081558	meQTL	bdgraph	cg24451422	cg09220050
rs11081558	meQTL	bdgraph	cg09220050	rs11081558
rs11666156	meQTL	glasso	ATRX	ZNF274
rs11666156	meQTL	glasso	ATRX	TRIM28
rs11666156	meQTL	glasso	BRD4	TRIM28
rs11666156	meQTL	glasso	ZNF544	rs11666156
rs11666156	meQTL	glasso	SPI1	HDAC1
rs11666156	meQTL	glasso	SPI1	cg07721901
rs11666156	meQTL	glasso	SPI1	cg23360388
rs11666156	meQTL	glasso	SPI1	cg17431739
rs11666156	meQTL	glasso	SPI1	cg18468088
rs11666156	meQTL	glasso	SMC1A	cg18468088
rs11666156	meQTL	bdgraph	ATRX	BRD4
rs11666156	meQTL	bdgraph	ATRX	ZNF274
rs11666156	meQTL	bdgraph	ATRX	TRIM28
rs11666156	meQTL	bdgraph	MCTP1	SPI1
rs11666156	meQTL	bdgraph	BRD4	TRIM28
rs11666156	meQTL	bdgraph	BRD4	HDAC1
rs11666156	meQTL	bdgraph	BRD4	cg17431739
rs11666156	meQTL	bdgraph	ZNF544	SPI1
rs11666156	meQTL	bdgraph	ZNF544	rs11666156
rs11666156	meQTL	bdgraph	ZNF274	TRIM28
rs11666156	meQTL	bdgraph	TRIM28	HDAC1
rs11666156	meQTL	bdgraph	MSRB2	SPI1
rs11666156	meQTL	bdgraph	SPI1	HDAC1
rs11666156	meQTL	bdgraph	SPI1	cg07721901
rs11666156	meQTL	bdgraph	SPI1	cg23360388
rs11666156	meQTL	bdgraph	SPI1	cg17431739
rs11666156	meQTL	bdgraph	SPI1	cg18468088
rs11666156	meQTL	bdgraph	SMC1A	cg18468088
rs11666156	meQTL	bdgraph	cg23360388	rs11666156
rs11670032	meQTL	glasso	ATG4C	PANX1
rs11670032	meQTL	glasso	cg06366791	cg22683036
rs11670032	meQTL	glasso	cg06366791	cg24082680
rs11670032	meQTL	glasso	cg06366791	cg09756865
rs11670032	meQTL	glasso	cg09846895	cg08527195
rs11670032	meQTL	glasso	cg22683036	cg24082680
rs11670032	meQTL	glasso	cg22683036	cg09756865
rs11670032	meQTL	glasso	cg24082680	cg09756865
rs11670032	meQTL	glasso	cg13164087	cg18625538
rs11670032	meQTL	glasso	cg00864171	cg04647918
rs11670032	meQTL	glasso	cg00864171	cg08355456
rs11670032	meQTL	glasso	cg00864171	cg23188684
rs11670032	meQTL	glasso	cg00864171	cg24690094
rs11670032	meQTL	glasso	cg04647918	cg08355456
rs11670032	meQTL	glasso	cg04647918	cg23188684
rs11670032	meQTL	glasso	cg04647918	cg24690094
rs11670032	meQTL	glasso	cg08355456	cg23188684
rs11670032	meQTL	glasso	cg08355456	cg24690094
rs11670032	meQTL	glasso	cg23188684	cg24690094
rs11670032	meQTL	bdgraph	cg06366791	cg22683036
rs11670032	meQTL	bdgraph	cg06366791	cg24082680
rs11670032	meQTL	bdgraph	cg09846895	cg08527195
rs11670032	meQTL	bdgraph	cg13164087	cg18625538
rs11670032	meQTL	bdgraph	cg00849052	rs11670032
rs11670032	meQTL	bdgraph	cg00864171	cg08355456
rs11670032	meQTL	bdgraph	cg00864171	cg23188684
rs11670032	meQTL	bdgraph	cg04647918	cg24690094
rs11670032	meQTL	bdgraph	cg08355456	cg24690094
rs11671654	meQTL	glasso	CBX3	ZNF700
rs11671654	meQTL	glasso	CBX3	ZNF439
rs11671654	meQTL	glasso	CBX3	cg05670596
rs11671654	meQTL	glasso	TBP	NFYB
rs11671654	meQTL	glasso	TBP	TCF12
rs11671654	meQTL	glasso	STAT5A	NFYB
rs11671654	meQTL	glasso	STAT5A	TCF12
rs11671654	meQTL	glasso	STAT5A	CBX5
rs11671654	meQTL	glasso	STAT5A	cg14486905
rs11671654	meQTL	glasso	STAT5A	cg05670596
rs11671654	meQTL	glasso	NFYB	ZNF439
rs11671654	meQTL	glasso	NFYB	cg18005867
rs11671654	meQTL	glasso	ZNF763	rs11671654
rs11671654	meQTL	glasso	ZNF700	TCF12
rs11671654	meQTL	glasso	ZNF700	ZNF439
rs11671654	meQTL	glasso	TCF12	ZNF439
rs11671654	meQTL	glasso	TCF12	cg14486905
rs11671654	meQTL	glasso	TCF12	cg14933468
rs11671654	meQTL	glasso	TCF12	cg09347134
rs11671654	meQTL	glasso	ZNF439	ZNF442
rs11671654	meQTL	glasso	ZNF439	rs11671654
rs11671654	meQTL	glasso	cg00336149	cg13411554
rs11671654	meQTL	glasso	cg00336149	cg15417641
rs11671654	meQTL	glasso	cg00336149	cg21188533
rs11671654	meQTL	glasso	cg13411554	cg15417641
rs11671654	meQTL	glasso	cg13411554	cg21188533
rs11671654	meQTL	glasso	cg15417641	cg21188533
rs11671654	meQTL	glasso	cg14933468	cg09347134
rs11671654	meQTL	bdgraph	ZNF69	ZNF763
rs11671654	meQTL	bdgraph	CBX3	TBP
rs11671654	meQTL	bdgraph	TBP	TCF12
rs11671654	meQTL	bdgraph	STAT5A	CBX5
rs11671654	meQTL	bdgraph	NFYB	TCF12
rs11671654	meQTL	bdgraph	ZNF700	TCF12
rs11671654	meQTL	bdgraph	ZNF700	ZNF439
rs11671654	meQTL	bdgraph	TCF12	ZNF625-ZNF20
rs11671654	meQTL	bdgraph	TCF12	cg14933468
rs11671654	meQTL	bdgraph	TCF12	cg09347134
rs11671654	meQTL	bdgraph	cg00336149	cg13411554
rs11671654	meQTL	bdgraph	cg00336149	cg15417641
rs11671654	meQTL	bdgraph	cg13411554	cg21188533
rs11671654	meQTL	bdgraph	cg14933468	cg09347134
rs11671654	meQTL	bdgraph	cg08891605	rs11671654
rs11793438	meQTL	glasso	TBP	GRPEL2
rs11793438	meQTL	glasso	TBP	RELA
rs11793438	meQTL	glasso	TBP	PNPLA7
rs11793438	meQTL	glasso	TBP	cg01849637
rs11793438	meQTL	glasso	TBP	cg16879549
rs11793438	meQTL	glasso	TBP	cg09489445
rs11793438	meQTL	glasso	TBP	cg15085454
rs11793438	meQTL	glasso	TBP	cg15606819
rs11793438	meQTL	glasso	TBP	cg22395299
rs11793438	meQTL	glasso	HDAC2	RELA
rs11793438	meQTL	glasso	HDAC2	PHF23
rs11793438	meQTL	glasso	HDAC2	ZBTB7A
rs11793438	meQTL	glasso	HDAC2	HDAC1
rs11793438	meQTL	glasso	HDAC2	cg22395299
rs11793438	meQTL	glasso	EZH2	RELA
rs11793438	meQTL	glasso	EZH2	cg13435649
rs11793438	meQTL	glasso	EZH2	cg14777772
rs11793438	meQTL	glasso	GRPEL2	ZBTB7A
rs11793438	meQTL	glasso	ZMYND19	PCNT
rs11793438	meQTL	glasso	EHMT1	rs11793438
rs11793438	meQTL	glasso	PCYOX1L	cg01849637
rs11793438	meQTL	glasso	RELA	ZBTB7A
rs11793438	meQTL	glasso	RELA	cg16879549
rs11793438	meQTL	glasso	RELA	cg22395299
rs11793438	meQTL	glasso	ARRDC1	rs11793438
rs11793438	meQTL	glasso	C9orf37	rs11793438
rs11793438	meQTL	glasso	PNPLA7	rs11793438
rs11793438	meQTL	glasso	ZBTB7A	HDAC1
rs11793438	meQTL	glasso	ZBTB7A	cg09753657
rs11793438	meQTL	glasso	ZBTB7A	cg27255667
rs11793438	meQTL	glasso	ZBTB7A	cg01228893
rs11793438	meQTL	glasso	ZBTB7A	cg16879549
rs11793438	meQTL	glasso	ZBTB7A	cg15606819
rs11793438	meQTL	glasso	ZBTB7A	cg22395299
rs11793438	meQTL	glasso	HDAC1	cg16879549
rs11793438	meQTL	glasso	HDAC1	cg22395299
rs11793438	meQTL	glasso	cg09753657	cg13435649
rs11793438	meQTL	glasso	cg09753657	cg27255667
rs11793438	meQTL	glasso	cg09753657	cg15085454
rs11793438	meQTL	glasso	cg09753657	rs11793438
rs11793438	meQTL	glasso	cg13435649	cg27255667
rs11793438	meQTL	glasso	cg13435649	cg15085454
rs11793438	meQTL	glasso	cg13435649	rs11793438
rs11793438	meQTL	glasso	cg27255667	cg15085454
rs11793438	meQTL	glasso	cg16879549	cg15606819
rs11793438	meQTL	bdgraph	TBP	HDAC2
rs11793438	meQTL	bdgraph	TBP	RELA
rs11793438	meQTL	bdgraph	TBP	PNPLA7
rs11793438	meQTL	bdgraph	TBP	HDAC1
rs11793438	meQTL	bdgraph	TBP	cg16879549
rs11793438	meQTL	bdgraph	TBP	cg15085454
rs11793438	meQTL	bdgraph	TBP	cg15606819
rs11793438	meQTL	bdgraph	TBP	cg22395299
rs11793438	meQTL	bdgraph	HDAC2	RELA
rs11793438	meQTL	bdgraph	HDAC2	ZBTB7A
rs11793438	meQTL	bdgraph	HDAC2	cg22395299
rs11793438	meQTL	bdgraph	EZH2	RELA
rs11793438	meQTL	bdgraph	EZH2	cg13435649
rs11793438	meQTL	bdgraph	GRPEL2	CD63
rs11793438	meQTL	bdgraph	GRPEL2	ZBTB7A
rs11793438	meQTL	bdgraph	ZMYND19	PCNT
rs11793438	meQTL	bdgraph	MRPL41	PCNT
rs11793438	meQTL	bdgraph	EHMT1	rs11793438
rs11793438	meQTL	bdgraph	ARRDC1	rs11793438
rs11793438	meQTL	bdgraph	C9orf37	rs11793438
rs11793438	meQTL	bdgraph	PNPLA7	rs11793438
rs11793438	meQTL	bdgraph	ZBTB7A	HDAC1
rs11793438	meQTL	bdgraph	ZBTB7A	cg09753657
rs11793438	meQTL	bdgraph	ZBTB7A	cg27255667
rs11793438	meQTL	bdgraph	ZBTB7A	cg01228893
rs11793438	meQTL	bdgraph	ZBTB7A	cg16879549
rs11793438	meQTL	bdgraph	ZBTB7A	cg15606819
rs11793438	meQTL	bdgraph	ZBTB7A	cg22395299
rs11793438	meQTL	bdgraph	HDAC1	cg16879549
rs11793438	meQTL	bdgraph	HDAC1	cg15085454
rs11793438	meQTL	bdgraph	HDAC1	cg22395299
rs11793438	meQTL	bdgraph	cg09753657	rs11793438
rs11793438	meQTL	bdgraph	cg13435649	cg27255667
rs11793438	meQTL	bdgraph	cg13435649	cg15085454
rs11793438	meQTL	bdgraph	cg13435649	rs11793438
rs11793438	meQTL	bdgraph	cg27255667	cg15085454
rs11793438	meQTL	bdgraph	cg16879549	cg15606819
rs11861102	meQTL	glasso	KLHDC4	rs11861102
rs11861102	meQTL	glasso	CAMK2G	cg25749165
rs11861102	meQTL	glasso	ADAM15	cg23890506
rs11861102	meQTL	glasso	SCAMP5	cg16914151
rs11861102	meQTL	glasso	LAP3	cg22109262
rs11861102	meQTL	glasso	CD63	cg03599547
rs11861102	meQTL	glasso	RPP25	cg16914151
rs11861102	meQTL	glasso	BST1	cg18645906
rs11861102	meQTL	glasso	cg18645906	cg02870950
rs11861102	meQTL	glasso	cg18645906	cg25749165
rs11861102	meQTL	glasso	cg18645906	cg16914151
rs11861102	meQTL	glasso	cg02870950	cg25749165
rs11861102	meQTL	glasso	cg02870950	cg16914151
rs11861102	meQTL	bdgraph	KLHDC4	rs11861102
rs11861102	meQTL	bdgraph	FBXL5	BST1
rs11861102	meQTL	bdgraph	CAMK2G	cg25749165
rs11861102	meQTL	bdgraph	ADAM15	cg23890506
rs11861102	meQTL	bdgraph	LAP3	cg22109262
rs11861102	meQTL	bdgraph	BST1	cg18645906
rs11861102	meQTL	bdgraph	cg23890506	cg22109262
rs11861102	meQTL	bdgraph	cg18645906	cg02870950
rs11861102	meQTL	bdgraph	cg18645906	cg16914151
rs11861102	meQTL	bdgraph	cg22109262	cg03599547
rs11861102	meQTL	bdgraph	cg02870950	cg16914151
rs11861102	meQTL	bdgraph	cg02870950	rs11861102
rs11884956	meQTL	glasso	SIN3A	cg08180952
rs11884956	meQTL	bdgraph	SIN3A	cg08180952
rs11976837	meQTL	glasso	ZNF679	CPSF3L
rs11976837	meQTL	glasso	ZNF679	ZNF680
rs11976837	meQTL	glasso	ZNF680	MOS
rs11976837	meQTL	glasso	cg16642520	cg25122629
rs11976837	meQTL	glasso	cg04889069	cg18041277
rs11976837	meQTL	glasso	cg02883147	cg10605084
rs11976837	meQTL	glasso	cg02883147	cg20380214
rs11976837	meQTL	glasso	cg02883147	cg13575925
rs11976837	meQTL	glasso	cg02883147	cg26114124
rs11976837	meQTL	glasso	cg10605084	cg20380214
rs11976837	meQTL	glasso	cg10605084	cg13575925
rs11976837	meQTL	glasso	cg10605084	cg23795048
rs11976837	meQTL	glasso	cg10605084	cg26114124
rs11976837	meQTL	glasso	cg20380214	cg13575925
rs11976837	meQTL	glasso	cg20380214	cg23795048
rs11976837	meQTL	glasso	cg20380214	cg26114124
rs11976837	meQTL	glasso	cg12045829	cg17892169
rs11976837	meQTL	glasso	cg13575925	cg23795048
rs11976837	meQTL	glasso	cg13575925	cg26114124
rs11976837	meQTL	glasso	cg23795048	cg26114124
rs11976837	meQTL	bdgraph	ZNF679	ZNF680
rs11976837	meQTL	bdgraph	cg16642520	cg25122629
rs11976837	meQTL	bdgraph	cg04889069	cg18041277
rs11976837	meQTL	bdgraph	cg13859589	rs11976837
rs11976837	meQTL	bdgraph	cg02883147	cg20380214
rs11976837	meQTL	bdgraph	cg02883147	cg26114124
rs11976837	meQTL	bdgraph	cg10605084	cg23795048
rs11976837	meQTL	bdgraph	cg20380214	cg26114124
rs11976837	meQTL	bdgraph	cg12045829	cg17892169
rs11976837	meQTL	bdgraph	cg13575925	cg23795048
rs11976837	meQTL	bdgraph	cg13575925	cg26114124
rs12412214	meQTL	bdgraph	cg26837192	cg10327067
rs12412214	meQTL	bdgraph	cg26837192	cg15432485
rs12412214	meQTL	bdgraph	cg13746518	rs12412214
rs12412214	meQTL	bdgraph	cg15432485	cg19841572
rs12412214	meQTL	bdgraph	cg13284646	rs12412214
rs12521051	meQTL	glasso	TRIP13	CDC20
rs12521051	meQTL	glasso	KDM5B	HDAC2
rs12521051	meQTL	glasso	KDM5B	cg00577569
rs12521051	meQTL	glasso	KDM5B	cg25482853
rs12521051	meQTL	glasso	HDAC2	HDAC1
rs12521051	meQTL	glasso	HDAC2	cg11887960
rs12521051	meQTL	glasso	BRD9	rs12521051
rs12521051	meQTL	glasso	ZDHHC11B	rs12521051
rs12521051	meQTL	glasso	TIMM10	cg10743685
rs12521051	meQTL	glasso	CEBPB	HDAC1
rs12521051	meQTL	glasso	CEBPB	cg27053975
rs12521051	meQTL	glasso	CEBPB	cg11887960
rs12521051	meQTL	glasso	EXOC3	rs12521051
rs12521051	meQTL	glasso	KCTD7	cg00577569
rs12521051	meQTL	glasso	NFYA	cg05882415
rs12521051	meQTL	glasso	NFYA	cg00577569
rs12521051	meQTL	glasso	R3HDM2	cg11887960
rs12521051	meQTL	glasso	TPPP	rs12521051
rs12521051	meQTL	glasso	CCDC127	rs12521051
rs12521051	meQTL	glasso	CEP72	rs12521051
rs12521051	meQTL	glasso	BRPF3	cg05882415
rs12521051	meQTL	glasso	HDAC1	cg00577569
rs12521051	meQTL	glasso	SLC9A3	rs12521051
rs12521051	meQTL	bdgraph	TRIP13	CDC20
rs12521051	meQTL	bdgraph	SDHA	HDAC2
rs12521051	meQTL	bdgraph	KDM5B	HDAC2
rs12521051	meQTL	bdgraph	KDM5B	CEBPB
rs12521051	meQTL	bdgraph	KDM5B	HDAC1
rs12521051	meQTL	bdgraph	HDAC2	EXOC3
rs12521051	meQTL	bdgraph	HDAC2	NFYA
rs12521051	meQTL	bdgraph	HDAC2	HDAC1
rs12521051	meQTL	bdgraph	BRD9	CEBPB
rs12521051	meQTL	bdgraph	BRD9	rs12521051
rs12521051	meQTL	bdgraph	ZDHHC11B	rs12521051
rs12521051	meQTL	bdgraph	TIMM10	cg10743685
rs12521051	meQTL	bdgraph	CEBPB	HDAC1
rs12521051	meQTL	bdgraph	EXOC3	rs12521051
rs12521051	meQTL	bdgraph	KCTD7	cg00577569
rs12521051	meQTL	bdgraph	R3HDM2	cg11887960
rs12521051	meQTL	bdgraph	TPPP	rs12521051
rs12521051	meQTL	bdgraph	CCDC127	rs12521051
rs12521051	meQTL	bdgraph	CEP72	rs12521051
rs12521051	meQTL	bdgraph	BRPF3	cg05882415
rs12521051	meQTL	bdgraph	SLC9A3	rs12521051
rs12521051	meQTL	bdgraph	cg11887960	rs12521051
rs12521051	meQTL	bdgraph	cg25482853	rs12521051
rs13002640	meQTL	glasso	EP300	NCOA3
rs13002640	meQTL	glasso	EP300	cg05673882
rs13002640	meQTL	glasso	EP300	cg07677157
rs13002640	meQTL	glasso	EP300	cg27093918
rs13002640	meQTL	glasso	NCOA3	TP53
rs13002640	meQTL	glasso	BRE	TP53
rs13002640	meQTL	glasso	EGR1	cg19940644
rs13002640	meQTL	glasso	EGR1	cg27093918
rs13002640	meQTL	glasso	EGR1	cg27115863
rs13002640	meQTL	glasso	FOS	cg19940644
rs13002640	meQTL	glasso	FOS	cg27093918
rs13002640	meQTL	glasso	FOS	cg27115863
rs13002640	meQTL	bdgraph	EP300	NCOA3
rs13002640	meQTL	bdgraph	EP300	EGR1
rs13002640	meQTL	bdgraph	EP300	cg19940644
rs13002640	meQTL	bdgraph	EP300	cg05673882
rs13002640	meQTL	bdgraph	EP300	cg07677157
rs13002640	meQTL	bdgraph	EP300	cg27093918
rs13002640	meQTL	bdgraph	NCOA3	FOS
rs13002640	meQTL	bdgraph	BRE	TP53
rs13002640	meQTL	bdgraph	BRE	FOS
rs13002640	meQTL	bdgraph	NFAT5	FOS
rs13002640	meQTL	bdgraph	EGR1	cg19940644
rs13002640	meQTL	bdgraph	EGR1	cg27093918
rs13002640	meQTL	bdgraph	EGR1	cg27115863
rs13002640	meQTL	bdgraph	FOS	cg19940644
rs13002640	meQTL	bdgraph	FOS	cg05673882
rs13002640	meQTL	bdgraph	FOS	cg07807757
rs13002640	meQTL	bdgraph	FOS	cg07677157
rs13002640	meQTL	bdgraph	FOS	cg27093918
rs13002640	meQTL	bdgraph	FOS	cg27115863
rs13002640	meQTL	bdgraph	cg19940644	cg05673882
rs13002640	meQTL	bdgraph	cg19940644	cg27115863
rs13002640	meQTL	bdgraph	cg05673882	cg07677157
rs13002640	meQTL	bdgraph	cg05673882	cg27093918
rs13002640	meQTL	bdgraph	cg07807757	cg27115863
rs13002640	meQTL	bdgraph	cg21535931	cg27093918
rs13002640	meQTL	bdgraph	cg07677157	cg27115863
rs13002640	meQTL	bdgraph	cg27093918	cg27115863
rs13131922	meQTL	glasso	PRPF19	POLR2A
rs13131922	meQTL	glasso	PRPF19	CWC22
rs13131922	meQTL	glasso	FRG1	CWC22
rs13131922	meQTL	glasso	POLR2A	cg02748427
rs13131922	meQTL	glasso	HDAC1	cg16801267
rs13131922	meQTL	bdgraph	SPG20	SMARCAD1
rs13131922	meQTL	bdgraph	GLMN	FRG1
rs13131922	meQTL	bdgraph	GLMN	SMARCAD1
rs13131922	meQTL	bdgraph	ACP2	POLR2A
rs13131922	meQTL	bdgraph	MADD	POLR2A
rs13131922	meQTL	bdgraph	PRPF19	POLR2A
rs13131922	meQTL	bdgraph	PRPF19	CWC22
rs13131922	meQTL	bdgraph	FRG1	CWC22
rs13131922	meQTL	bdgraph	POLR2A	cg12603560
rs13131922	meQTL	bdgraph	POLR2A	cg12894917
rs13131922	meQTL	bdgraph	POLR2A	cg16801267
rs13131922	meQTL	bdgraph	POLR2A	cg02748427
rs13131922	meQTL	bdgraph	HDAC1	SMARCAD1
rs13131922	meQTL	bdgraph	HDAC1	cg16801267
rs13131922	meQTL	bdgraph	cg12894917	cg00282249
rs13131922	meQTL	bdgraph	cg12894917	rs13131922
rs13256023	meQTL	glasso	EP300	RUNX1
rs13256023	meQTL	glasso	EP300	NR3C1
rs13256023	meQTL	glasso	EP300	MTA1
rs13256023	meQTL	glasso	EP300	MYC
rs13256023	meQTL	glasso	EP300	SMAD1
rs13256023	meQTL	glasso	EP300	WIBG
rs13256023	meQTL	glasso	EP300	POLR2A
rs13256023	meQTL	glasso	EP300	cg20799917
rs13256023	meQTL	glasso	EP300	cg13108141
rs13256023	meQTL	glasso	FBXO22	RUNX3
rs13256023	meQTL	glasso	FBXO22	CEBPA
rs13256023	meQTL	glasso	FBXO22	PPIL1
rs13256023	meQTL	glasso	DGKA	MYC
rs13256023	meQTL	glasso	RUNX1	HDAC1
rs13256023	meQTL	glasso	RUNX1	cg15454074
rs13256023	meQTL	glasso	RUNX1	cg16770832
rs13256023	meQTL	glasso	RUNX1	cg20155875
rs13256023	meQTL	glasso	NR3C1	RUNX3
rs13256023	meQTL	glasso	NR3C1	MYC
rs13256023	meQTL	glasso	NR3C1	SMAD1
rs13256023	meQTL	glasso	NR3C1	MSRB2
rs13256023	meQTL	glasso	NR3C1	SMARCA4
rs13256023	meQTL	glasso	NR3C1	PELI2
rs13256023	meQTL	glasso	NR3C1	PPIL1
rs13256023	meQTL	glasso	NR3C1	cg04943713
rs13256023	meQTL	glasso	SP3	UTP3
rs13256023	meQTL	glasso	SP3	CEBPA
rs13256023	meQTL	glasso	SP3	POLR2A
rs13256023	meQTL	glasso	SP3	HDAC1
rs13256023	meQTL	glasso	RUNX3	CEBPA
rs13256023	meQTL	glasso	RUNX3	SMAD1
rs13256023	meQTL	glasso	RUNX3	C4orf33
rs13256023	meQTL	glasso	RUNX3	cg20799917
rs13256023	meQTL	glasso	RUNX3	cg13108141
rs13256023	meQTL	glasso	RUNX3	cg14472551
rs13256023	meQTL	glasso	MYC	CEBPA
rs13256023	meQTL	glasso	MYC	SMAD1
rs13256023	meQTL	glasso	MYC	WIPI1
rs13256023	meQTL	glasso	MYC	WIBG
rs13256023	meQTL	glasso	MYC	MSRB2
rs13256023	meQTL	glasso	MYC	SMARCA4
rs13256023	meQTL	glasso	MYC	HDAC1
rs13256023	meQTL	glasso	MYC	PELI2
rs13256023	meQTL	glasso	MYC	cg20799917
rs13256023	meQTL	glasso	MYC	cg07834396
rs13256023	meQTL	glasso	MYC	cg17126924
rs13256023	meQTL	glasso	CEBPA	C4orf33
rs13256023	meQTL	glasso	CEBPA	POLR2A
rs13256023	meQTL	glasso	CEBPA	HDAC1
rs13256023	meQTL	glasso	CEBPA	cg10050397
rs13256023	meQTL	glasso	CEBPA	cg13832441
rs13256023	meQTL	glasso	CEBPA	cg16770832
rs13256023	meQTL	glasso	CEBPA	cg17126924
rs13256023	meQTL	glasso	CEBPA	cg20155875
rs13256023	meQTL	glasso	SMAD1	WIPI1
rs13256023	meQTL	glasso	SMAD1	cg20799917
rs13256023	meQTL	glasso	SMAD1	cg15615645
rs13256023	meQTL	glasso	SMAD1	cg15454074
rs13256023	meQTL	glasso	SMAD1	cg16770832
rs13256023	meQTL	glasso	SMAD1	cg20155875
rs13256023	meQTL	glasso	C4orf33	SCLT1
rs13256023	meQTL	glasso	CHD7	rs13256023
rs13256023	meQTL	glasso	GALM	POLR2A
rs13256023	meQTL	glasso	GALM	cg20799917
rs13256023	meQTL	glasso	MSRB2	cg07834396
rs13256023	meQTL	glasso	POLR2A	SMARCA4
rs13256023	meQTL	glasso	POLR2A	cg13108141
rs13256023	meQTL	glasso	POLR2A	cg06303168
rs13256023	meQTL	glasso	POLR2A	cg17126924
rs13256023	meQTL	glasso	POLR2A	cg20155875
rs13256023	meQTL	glasso	SMARCA4	HDAC1
rs13256023	meQTL	glasso	SMARCA4	PELI2
rs13256023	meQTL	glasso	cg00826902	cg16395997
rs13256023	meQTL	glasso	cg00826902	cg05399785
rs13256023	meQTL	glasso	cg16395997	cg05399785
rs13256023	meQTL	glasso	cg20141108	cg14303526
rs13256023	meQTL	bdgraph	EP300	RUNX1
rs13256023	meQTL	bdgraph	EP300	MYC
rs13256023	meQTL	bdgraph	EP300	POLR2A
rs13256023	meQTL	bdgraph	FBXO22	RUNX3
rs13256023	meQTL	bdgraph	DGKA	MYC
rs13256023	meQTL	bdgraph	DGKA	POLR2A
rs13256023	meQTL	bdgraph	NR3C1	MYC
rs13256023	meQTL	bdgraph	NR3C1	CEBPA
rs13256023	meQTL	bdgraph	NR3C1	MSRB2
rs13256023	meQTL	bdgraph	NR3C1	SMARCA4
rs13256023	meQTL	bdgraph	SP3	UTP3
rs13256023	meQTL	bdgraph	SP3	CEBPA
rs13256023	meQTL	bdgraph	SP3	HDAC1
rs13256023	meQTL	bdgraph	RUNX3	CEBPA
rs13256023	meQTL	bdgraph	RUNX3	SMAD1
rs13256023	meQTL	bdgraph	RUNX3	STOML1
rs13256023	meQTL	bdgraph	MYC	UTP3
rs13256023	meQTL	bdgraph	MYC	CEBPA
rs13256023	meQTL	bdgraph	MYC	SMAD1
rs13256023	meQTL	bdgraph	MYC	HDAC1
rs13256023	meQTL	bdgraph	MYC	cg07834396
rs13256023	meQTL	bdgraph	CEBPA	HDAC1
rs13256023	meQTL	bdgraph	SMAD1	POLR2A
rs13256023	meQTL	bdgraph	SMAD1	PPIL1
rs13256023	meQTL	bdgraph	STOML1	POLR2A
rs13256023	meQTL	bdgraph	C4orf33	SCLT1
rs13256023	meQTL	bdgraph	CHD7	rs13256023
rs13256023	meQTL	bdgraph	GALM	POLR2A
rs13256023	meQTL	bdgraph	MSRB2	cg07834396
rs13256023	meQTL	bdgraph	POLR2A	SMARCA4
rs13256023	meQTL	bdgraph	SMARCA4	HDAC1
rs13256023	meQTL	bdgraph	cg16395997	cg05399785
rs13256023	meQTL	bdgraph	cg20141108	rs13256023
rs13256023	meQTL	bdgraph	cg02107842	cg14303526
rs13256023	meQTL	bdgraph	cg14303526	cg14472551
rs13256023	meQTL	bdgraph	cg14303526	cg06303168
rs13408	meQTL	glasso	ZSCAN16	H2AFZ
rs13408	meQTL	glasso	ZSCAN16	TRIM24
rs13408	meQTL	glasso	ZSCAN16	HIST1H3H
rs13408	meQTL	glasso	ZSCAN16	rs13408
rs13408	meQTL	glasso	NKAPL	rs13408
rs13408	meQTL	glasso	H2AFZ	CTCF
rs13408	meQTL	glasso	TRIM24	TP53
rs13408	meQTL	glasso	CTCF	cg04746089
rs13408	meQTL	glasso	EGR1	cg04746089
rs13408	meQTL	glasso	EGR1	cg26853265
rs13408	meQTL	glasso	ZKSCAN3	rs13408
rs13408	meQTL	glasso	TP53	S100A6
rs13408	meQTL	glasso	PGBD1	rs13408
rs13408	meQTL	glasso	ZSCAN12	rs13408
rs13408	meQTL	glasso	cg08129505	cg26853265
rs13408	meQTL	glasso	cg26853265	cg25994622
rs13408	meQTL	bdgraph	ZSCAN16	H2AFZ
rs13408	meQTL	bdgraph	ZSCAN16	rs13408
rs13408	meQTL	bdgraph	NKAPL	rs13408
rs13408	meQTL	bdgraph	H2AFZ	CTCF
rs13408	meQTL	bdgraph	H2AFZ	SF3A2
rs13408	meQTL	bdgraph	EGR1	HIST1H3H
rs13408	meQTL	bdgraph	ZKSCAN3	rs13408
rs13408	meQTL	bdgraph	TP53	S100A6
rs13408	meQTL	bdgraph	PGBD1	rs13408
rs13408	meQTL	bdgraph	ZSCAN12	rs13408
rs13408	meQTL	bdgraph	cg08129505	cg26853265
rs13408	meQTL	bdgraph	cg26853265	cg25994622
rs13408	meQTL	bdgraph	cg19808620	rs13408
rs1364109	meQTL	glasso	SMPD3	rs1364109
rs1364109	meQTL	glasso	BRCA1	EZH2
rs1364109	meQTL	glasso	BRCA1	POLR2A
rs1364109	meQTL	glasso	BRCA1	HDAC1
rs1364109	meQTL	glasso	EED	E2F6
rs1364109	meQTL	glasso	EZH2	cg01797488
rs1364109	meQTL	glasso	EZH2	cg20645729
rs1364109	meQTL	glasso	NFYB	HDAC1
rs1364109	meQTL	glasso	NFYB	cg22994198
rs1364109	meQTL	glasso	E2F6	cg00338702
rs1364109	meQTL	glasso	E2F6	cg25691026
rs1364109	meQTL	glasso	RCOR1	cg08837884
rs1364109	meQTL	glasso	RCOR1	cg00969119
rs1364109	meQTL	glasso	POLR2A	cg21794419
rs1364109	meQTL	glasso	POLR2A	cg00338702
rs1364109	meQTL	glasso	POLR2A	cg17387870
rs1364109	meQTL	glasso	POLR2A	cg25018951
rs1364109	meQTL	glasso	POLR2A	cg22994198
rs1364109	meQTL	glasso	CDH1	rs1364109
rs1364109	meQTL	glasso	ZFP90	rs1364109
rs1364109	meQTL	bdgraph	SMPD3	rs1364109
rs1364109	meQTL	bdgraph	BRCA1	EED
rs1364109	meQTL	bdgraph	BRCA1	HDAC1
rs1364109	meQTL	bdgraph	EED	E2F6
rs1364109	meQTL	bdgraph	EED	B3GNT5
rs1364109	meQTL	bdgraph	EED	HDAC1
rs1364109	meQTL	bdgraph	NFYB	IQSEC1
rs1364109	meQTL	bdgraph	E2F6	IQSEC1
rs1364109	meQTL	bdgraph	E2F6	POLR2A
rs1364109	meQTL	bdgraph	YY1	HDAC1
rs1364109	meQTL	bdgraph	LRG1	IQSEC1
rs1364109	meQTL	bdgraph	NUP210	POLR2A
rs1364109	meQTL	bdgraph	CDH1	rs1364109
rs1364109	meQTL	bdgraph	ZFP90	rs1364109
rs1364109	meQTL	bdgraph	cg21794419	rs1364109
rs1364109	meQTL	bdgraph	cg00338702	cg17387870
rs1364109	meQTL	bdgraph	cg08837884	rs1364109
rs140862292	meQTL	glasso	EOMES	rs140862292
rs140862292	meQTL	bdgraph	SMAD1	MLLT11
rs140862292	meQTL	bdgraph	EOMES	rs140862292
rs140862292	meQTL	bdgraph	cg27046936	cg05666828
rs140862292	meQTL	bdgraph	cg27046936	cg10200820
rs140862292	meQTL	bdgraph	cg27046936	cg10601287
rs140862292	meQTL	bdgraph	cg27046936	cg24266670
rs140862292	meQTL	bdgraph	cg27046936	cg03316881
rs140862292	meQTL	bdgraph	cg10601287	cg08265551
rs140862292	meQTL	bdgraph	cg08265551	cg03806038
rs142880590	meQTL	glasso	ZNF85	rs142880590
rs142880590	meQTL	glasso	cg04897804	cg07025583
rs142880590	meQTL	glasso	cg07025583	cg07484354
rs142880590	meQTL	glasso	cg01986008	cg22475358
rs142880590	meQTL	bdgraph	ZNF85	rs142880590
rs142880590	meQTL	bdgraph	cg04897804	cg07025583
rs142880590	meQTL	bdgraph	cg04897804	cg27455781
rs142880590	meQTL	bdgraph	cg07025583	cg07484354
rs142880590	meQTL	bdgraph	cg01986008	cg22475358
rs142880590	meQTL	bdgraph	cg10443980	rs142880590
rs142880590	meQTL	bdgraph	cg06520134	rs142880590
rs142880590	meQTL	bdgraph	cg13054224	cg21884421
rs1466607	meQTL	glasso	CCDC122	cg01509141
rs1466607	meQTL	glasso	SP2	cg06437144
rs1466607	meQTL	bdgraph	FECH	SP2
rs1466607	meQTL	bdgraph	cg10355989	cg06437144
rs1466607	meQTL	bdgraph	cg10355989	cg05226967
rs1466607	meQTL	bdgraph	cg10355989	rs1466607
rs1466607	meQTL	bdgraph	cg01509141	cg06437144
rs1466607	meQTL	bdgraph	cg01509141	cg05226967
rs1505307	meQTL	glasso	cg04590721	cg26167841
rs1505307	meQTL	bdgraph	cg04590721	cg26167841
rs1505307	meQTL	bdgraph	cg15302379	cg11405200
rs1629983	meQTL	glasso	H2AFZ	CTCF
rs1629983	meQTL	glasso	H2AFZ	INCENP
rs1629983	meQTL	glasso	XRCC6	ERG
rs1629983	meQTL	glasso	TBP	POLR2A
rs1629983	meQTL	glasso	TBP	cg19683457
rs1629983	meQTL	glasso	TBP	cg25946722
rs1629983	meQTL	glasso	TBP	cg27204544
rs1629983	meQTL	glasso	ERG	cg19683457
rs1629983	meQTL	glasso	ERG	cg27204544
rs1629983	meQTL	glasso	ERG	cg19632805
rs1629983	meQTL	glasso	ERG	cg11427898
rs1629983	meQTL	glasso	TAF1	cg19683457
rs1629983	meQTL	glasso	TAF1	cg25946722
rs1629983	meQTL	glasso	TAF1	cg13267368
rs1629983	meQTL	glasso	TAF1	cg11427898
rs1629983	meQTL	glasso	CTCF	POLR2A
rs1629983	meQTL	glasso	CTCF	cg19683457
rs1629983	meQTL	glasso	CTCF	cg25946722
rs1629983	meQTL	glasso	CTCF	cg27204544
rs1629983	meQTL	glasso	CTCF	cg27467803
rs1629983	meQTL	glasso	INCENP	rs1629983
rs1629983	meQTL	glasso	POLR2A	cg27204544
rs1629983	meQTL	glasso	POLR2A	cg18792904
rs1629983	meQTL	glasso	SPRED1	cg11427898
rs1629983	meQTL	bdgraph	H2AFZ	TBP
rs1629983	meQTL	bdgraph	H2AFZ	CTCF
rs1629983	meQTL	bdgraph	H2AFZ	INCENP
rs1629983	meQTL	bdgraph	XRCC6	ERG
rs1629983	meQTL	bdgraph	TBP	ERG
rs1629983	meQTL	bdgraph	TBP	CBX5
rs1629983	meQTL	bdgraph	TBP	cg19683457
rs1629983	meQTL	bdgraph	TBP	cg27204544
rs1629983	meQTL	bdgraph	TBP	cg13267368
rs1629983	meQTL	bdgraph	ERG	TAF1
rs1629983	meQTL	bdgraph	ERG	POLR2A
rs1629983	meQTL	bdgraph	ERG	cg19683457
rs1629983	meQTL	bdgraph	ERG	cg27204544
rs1629983	meQTL	bdgraph	ERG	cg13267368
rs1629983	meQTL	bdgraph	ERG	cg11427898
rs1629983	meQTL	bdgraph	TAF1	cg19683457
rs1629983	meQTL	bdgraph	TAF1	cg25946722
rs1629983	meQTL	bdgraph	TAF1	cg27204544
rs1629983	meQTL	bdgraph	TAF1	cg11427898
rs1629983	meQTL	bdgraph	CTCF	POLR2A
rs1629983	meQTL	bdgraph	CTCF	cg27204544
rs1629983	meQTL	bdgraph	CTCF	cg27467803
rs1629983	meQTL	bdgraph	INCENP	rs1629983
rs1629983	meQTL	bdgraph	POLR2A	cg25946722
rs1629983	meQTL	bdgraph	POLR2A	cg27204544
rs1629983	meQTL	bdgraph	POLR2A	cg18792904
rs1629983	meQTL	bdgraph	POLR2A	cg11427898
rs1629983	meQTL	bdgraph	SPRED1	cg11427898
rs1629983	meQTL	bdgraph	cg19683457	cg13267368
rs1629983	meQTL	bdgraph	cg19683457	rs1629983
rs16927931	meQTL	glasso	TMEM154	cg08712722
rs16927931	meQTL	bdgraph	ARFIP1	TMEM154
rs16927931	meQTL	bdgraph	TMEM154	cg08712722
rs17081933	meQTL	glasso	MAX	MXD3
rs17081933	meQTL	glasso	MAX	cg20692268
rs17081933	meQTL	glasso	MAX	cg27661104
rs17081933	meQTL	glasso	MAX	cg04488476
rs17081933	meQTL	glasso	MAX	cg03554925
rs17081933	meQTL	glasso	MAX	cg24002003
rs17081933	meQTL	glasso	MAX	cg06703222
rs17081933	meQTL	glasso	MAX	cg14592794
rs17081933	meQTL	glasso	MAP4K5	DYSF
rs17081933	meQTL	glasso	MAP4K5	BRD4
rs17081933	meQTL	glasso	MAP4K5	SUB1
rs17081933	meQTL	glasso	MAP4K5	POLR2B
rs17081933	meQTL	glasso	RUNX1	SPI1
rs17081933	meQTL	glasso	RUNX1	SIN3A
rs17081933	meQTL	glasso	RUNX1	cg20692268
rs17081933	meQTL	glasso	RUNX1	cg22143387
rs17081933	meQTL	glasso	RUNX1	cg05792494
rs17081933	meQTL	glasso	RUNX1	cg26091247
rs17081933	meQTL	glasso	RUNX1	cg10802680
rs17081933	meQTL	glasso	TBP	DAXX
rs17081933	meQTL	glasso	TBP	LAT
rs17081933	meQTL	glasso	TBP	BRD4
rs17081933	meQTL	glasso	TBP	MYO1A
rs17081933	meQTL	glasso	TBP	POLR2A
rs17081933	meQTL	glasso	TBP	COPS7B
rs17081933	meQTL	glasso	TBP	SIN3A
rs17081933	meQTL	glasso	TBP	cg20692268
rs17081933	meQTL	glasso	TBP	cg14592794
rs17081933	meQTL	glasso	DAXX	POLR2A
rs17081933	meQTL	glasso	DAXX	cg04488476
rs17081933	meQTL	glasso	LAT	SPI1
rs17081933	meQTL	glasso	LAT	COPS7B
rs17081933	meQTL	glasso	IGFBP7	rs17081933
rs17081933	meQTL	glasso	DYSF	SUB1
rs17081933	meQTL	glasso	DYSF	NFKB1
rs17081933	meQTL	glasso	DYSF	SPI1
rs17081933	meQTL	glasso	DYSF	FBL
rs17081933	meQTL	glasso	DYSF	cg17974684
rs17081933	meQTL	glasso	BRD4	SUB1
rs17081933	meQTL	glasso	BRD4	MZB1
rs17081933	meQTL	glasso	BRD4	COPS7B
rs17081933	meQTL	glasso	BRD4	cg05792494
rs17081933	meQTL	glasso	BRD4	cg05541096
rs17081933	meQTL	glasso	BRD4	cg24002003
rs17081933	meQTL	glasso	REST	SIN3A
rs17081933	meQTL	glasso	REST	cg17035539
rs17081933	meQTL	glasso	REST	cg27661104
rs17081933	meQTL	glasso	REST	cg00245890
rs17081933	meQTL	glasso	REST	cg08013793
rs17081933	meQTL	glasso	REST	cg05792494
rs17081933	meQTL	glasso	REST	cg03554925
rs17081933	meQTL	glasso	REST	cg01940708
rs17081933	meQTL	glasso	REST	cg14592794
rs17081933	meQTL	glasso	REST	cg17499324
rs17081933	meQTL	glasso	REST	cg14084907
rs17081933	meQTL	glasso	REST	rs17081933
rs17081933	meQTL	glasso	SUB1	POLR2B
rs17081933	meQTL	glasso	SUB1	POLR2A
rs17081933	meQTL	glasso	PDE6D	cg27661104
rs17081933	meQTL	glasso	VDR	NFKB1
rs17081933	meQTL	glasso	VDR	POLR2A
rs17081933	meQTL	glasso	VDR	cg05792494
rs17081933	meQTL	glasso	VDR	cg24002003
rs17081933	meQTL	glasso	VDR	cg16826777
rs17081933	meQTL	glasso	CTCF	POLR2A
rs17081933	meQTL	glasso	CTCF	SIN3A
rs17081933	meQTL	glasso	CTCF	cg20692268
rs17081933	meQTL	glasso	CTCF	cg17974684
rs17081933	meQTL	glasso	CTCF	cg06703222
rs17081933	meQTL	glasso	NFKB1	POLR2A
rs17081933	meQTL	glasso	NFKB1	cg26091247
rs17081933	meQTL	glasso	NFKB1	cg24002003
rs17081933	meQTL	glasso	NFKB1	cg06703222
rs17081933	meQTL	glasso	POLR2B	POLR2A
rs17081933	meQTL	glasso	POLR2B	rs17081933
rs17081933	meQTL	glasso	TTLL11	cg05541096
rs17081933	meQTL	glasso	SPI1	SIN3A
rs17081933	meQTL	glasso	SPI1	FBL
rs17081933	meQTL	glasso	SPI1	cg06703222
rs17081933	meQTL	glasso	POLR2A	cg20692268
rs17081933	meQTL	glasso	POLR2A	cg27020362
rs17081933	meQTL	glasso	POLR2A	cg05792494
rs17081933	meQTL	glasso	POLR2A	cg08616943
rs17081933	meQTL	glasso	POLR2A	cg03554925
rs17081933	meQTL	glasso	POLR2A	cg24002003
rs17081933	meQTL	glasso	POLR2A	cg00607627
rs17081933	meQTL	glasso	POLR2A	cg06703222
rs17081933	meQTL	glasso	POLR2A	cg16462073
rs17081933	meQTL	glasso	SIN3A	cg27661104
rs17081933	meQTL	glasso	SIN3A	cg05792494
rs17081933	meQTL	glasso	SIN3A	cg23456739
rs17081933	meQTL	glasso	SIN3A	cg03554925
rs17081933	meQTL	glasso	SIN3A	cg01940708
rs17081933	meQTL	glasso	SIN3A	cg14592794
rs17081933	meQTL	glasso	cg16554148	cg14084907
rs17081933	meQTL	glasso	cg20692268	cg27020362
rs17081933	meQTL	glasso	cg20692268	cg24002003
rs17081933	meQTL	glasso	cg20692268	cg00607627
rs17081933	meQTL	glasso	cg08013793	cg02341119
rs17081933	meQTL	glasso	cg08013793	cg04891961
rs17081933	meQTL	glasso	cg08013793	cg14592794
rs17081933	meQTL	glasso	cg22143387	cg27020362
rs17081933	meQTL	glasso	cg22143387	cg00607627
rs17081933	meQTL	glasso	cg27020362	cg26091247
rs17081933	meQTL	glasso	cg27020362	cg24002003
rs17081933	meQTL	glasso	cg27020362	cg00607627
rs17081933	meQTL	glasso	cg27020362	cg06703222
rs17081933	meQTL	glasso	cg27020362	cg16462073
rs17081933	meQTL	glasso	cg27020362	cg09421562
rs17081933	meQTL	glasso	cg27020362	cg16826777
rs17081933	meQTL	glasso	cg26091247	cg24002003
rs17081933	meQTL	glasso	cg26091247	cg00607627
rs17081933	meQTL	glasso	cg24002003	cg00607627
rs17081933	meQTL	glasso	cg24002003	cg06703222
rs17081933	meQTL	glasso	cg24002003	cg16462073
rs17081933	meQTL	glasso	cg24002003	cg09421562
rs17081933	meQTL	glasso	cg00607627	cg06703222
rs17081933	meQTL	glasso	cg00607627	cg16462073
rs17081933	meQTL	glasso	cg00607627	cg16826777
rs17081933	meQTL	glasso	cg01940708	cg14592794
rs17081933	meQTL	glasso	cg02341119	cg04891961
rs17081933	meQTL	glasso	cg02341119	cg14592794
rs17081933	meQTL	glasso	cg04891961	cg14592794
rs17081933	meQTL	bdgraph	MAX	MXD3
rs17081933	meQTL	bdgraph	MAX	cg27661104
rs17081933	meQTL	bdgraph	MAX	cg03554925
rs17081933	meQTL	bdgraph	MAX	cg24002003
rs17081933	meQTL	bdgraph	MAX	cg06703222
rs17081933	meQTL	bdgraph	GIT1	POLR2A
rs17081933	meQTL	bdgraph	MAP4K5	BRD4
rs17081933	meQTL	bdgraph	MAP4K5	ATL1
rs17081933	meQTL	bdgraph	RUNX1	SPI1
rs17081933	meQTL	bdgraph	RUNX1	SIN3A
rs17081933	meQTL	bdgraph	RUNX1	cg20692268
rs17081933	meQTL	bdgraph	RUNX1	cg22143387
rs17081933	meQTL	bdgraph	RUNX1	cg05792494
rs17081933	meQTL	bdgraph	RUNX1	cg26091247
rs17081933	meQTL	bdgraph	RUNX1	cg10802680
rs17081933	meQTL	bdgraph	TBP	LAT
rs17081933	meQTL	bdgraph	TBP	BRD4
rs17081933	meQTL	bdgraph	TBP	REST
rs17081933	meQTL	bdgraph	TBP	SPI1
rs17081933	meQTL	bdgraph	TBP	POLR2A
rs17081933	meQTL	bdgraph	TBP	SIN3A
rs17081933	meQTL	bdgraph	TBP	cg20692268
rs17081933	meQTL	bdgraph	TBP	cg06703222
rs17081933	meQTL	bdgraph	DAXX	cg04488476
rs17081933	meQTL	bdgraph	LAT	SPI1
rs17081933	meQTL	bdgraph	IGFBP7	rs17081933
rs17081933	meQTL	bdgraph	DYSF	SPI1
rs17081933	meQTL	bdgraph	DYSF	cg17974684
rs17081933	meQTL	bdgraph	BRD4	REST
rs17081933	meQTL	bdgraph	BRD4	SUB1
rs17081933	meQTL	bdgraph	BRD4	MZB1
rs17081933	meQTL	bdgraph	BRD4	cg05792494
rs17081933	meQTL	bdgraph	BRD4	cg05541096
rs17081933	meQTL	bdgraph	BRD4	cg24002003
rs17081933	meQTL	bdgraph	MXD3	NFKB1
rs17081933	meQTL	bdgraph	REST	SIN3A
rs17081933	meQTL	bdgraph	REST	cg17035539
rs17081933	meQTL	bdgraph	REST	cg00245890
rs17081933	meQTL	bdgraph	REST	cg08013793
rs17081933	meQTL	bdgraph	REST	cg05792494
rs17081933	meQTL	bdgraph	REST	cg04342110
rs17081933	meQTL	bdgraph	REST	cg14084907
rs17081933	meQTL	bdgraph	REST	rs17081933
rs17081933	meQTL	bdgraph	SUB1	VDR
rs17081933	meQTL	bdgraph	SUB1	POLR2B
rs17081933	meQTL	bdgraph	SUB1	POLR2A
rs17081933	meQTL	bdgraph	VDR	NFKB1
rs17081933	meQTL	bdgraph	VDR	POLR2A
rs17081933	meQTL	bdgraph	VDR	cg05792494
rs17081933	meQTL	bdgraph	VDR	cg24002003
rs17081933	meQTL	bdgraph	VDR	cg16826777
rs17081933	meQTL	bdgraph	CTCF	POLR2A
rs17081933	meQTL	bdgraph	CTCF	SIN3A
rs17081933	meQTL	bdgraph	CTCF	cg20692268
rs17081933	meQTL	bdgraph	CTCF	cg17974684
rs17081933	meQTL	bdgraph	CTCF	cg06703222
rs17081933	meQTL	bdgraph	NFKB1	POLR2A
rs17081933	meQTL	bdgraph	NFKB1	cg26091247
rs17081933	meQTL	bdgraph	NFKB1	cg24002003
rs17081933	meQTL	bdgraph	NFKB1	cg06703222
rs17081933	meQTL	bdgraph	POLR2B	POLR2A
rs17081933	meQTL	bdgraph	POLR2B	rs17081933
rs17081933	meQTL	bdgraph	TTLL11	cg05541096
rs17081933	meQTL	bdgraph	SPI1	SIN3A
rs17081933	meQTL	bdgraph	SPI1	FBL
rs17081933	meQTL	bdgraph	SPI1	cg25869889
rs17081933	meQTL	bdgraph	SPI1	cg16826777
rs17081933	meQTL	bdgraph	POLR2A	cg20692268
rs17081933	meQTL	bdgraph	POLR2A	cg27020362
rs17081933	meQTL	bdgraph	POLR2A	cg05792494
rs17081933	meQTL	bdgraph	POLR2A	cg08616943
rs17081933	meQTL	bdgraph	POLR2A	cg03554925
rs17081933	meQTL	bdgraph	POLR2A	cg24002003
rs17081933	meQTL	bdgraph	POLR2A	cg00607627
rs17081933	meQTL	bdgraph	POLR2A	cg06703222
rs17081933	meQTL	bdgraph	POLR2A	cg16462073
rs17081933	meQTL	bdgraph	SIN3A	cg05792494
rs17081933	meQTL	bdgraph	SIN3A	cg01940708
rs17081933	meQTL	bdgraph	cg16554148	cg14084907
rs17081933	meQTL	bdgraph	cg20692268	cg24002003
rs17081933	meQTL	bdgraph	cg27661104	cg14592794
rs17081933	meQTL	bdgraph	cg08013793	cg02341119
rs17081933	meQTL	bdgraph	cg27020362	cg24002003
rs17081933	meQTL	bdgraph	cg27020362	cg09421562
rs17081933	meQTL	bdgraph	cg27020362	cg16826777
rs17081933	meQTL	bdgraph	cg26091247	cg24002003
rs17081933	meQTL	bdgraph	cg24002003	cg00607627
rs17081933	meQTL	bdgraph	cg24002003	cg06703222
rs17081933	meQTL	bdgraph	cg00607627	cg16462073
rs17081933	meQTL	bdgraph	cg01940708	cg02341119
rs17081933	meQTL	bdgraph	cg02341119	cg04891961
rs17081933	meQTL	bdgraph	cg02341119	cg14592794
rs17081933	meQTL	bdgraph	cg14592794	rs17081933
rs17677199	meQTL	glasso	MAX	YY1
rs17677199	meQTL	glasso	MAX	cg09563216
rs17677199	meQTL	glasso	MAX	cg09243021
rs17677199	meQTL	glasso	MAX	cg15524336
rs17677199	meQTL	glasso	MAX	cg16190211
rs17677199	meQTL	glasso	PML	NFYB
rs17677199	meQTL	glasso	PML	MRPS21
rs17677199	meQTL	glasso	PML	YY1
rs17677199	meQTL	glasso	PML	HMGN3
rs17677199	meQTL	glasso	PML	HDAC1
rs17677199	meQTL	glasso	PML	cg01601299
rs17677199	meQTL	glasso	PML	cg13176979
rs17677199	meQTL	glasso	NFYB	NFYA
rs17677199	meQTL	glasso	NFYB	HMGN3
rs17677199	meQTL	glasso	NFYB	HDAC1
rs17677199	meQTL	glasso	NFYB	cg09563216
rs17677199	meQTL	glasso	NFYB	cg13176979
rs17677199	meQTL	glasso	NFYB	cg16190211
rs17677199	meQTL	glasso	NFYB	cg19542048
rs17677199	meQTL	glasso	MRPS21	NFYA
rs17677199	meQTL	glasso	MRPS21	HMGN3
rs17677199	meQTL	glasso	MGA	E2F4
rs17677199	meQTL	glasso	MGA	rs17677199
rs17677199	meQTL	glasso	YY1	HMGN3
rs17677199	meQTL	glasso	YY1	HDAC1
rs17677199	meQTL	glasso	YY1	cg20595215
rs17677199	meQTL	glasso	YY1	cg13176979
rs17677199	meQTL	glasso	NFYA	HMGN3
rs17677199	meQTL	glasso	NFYA	cg13176979
rs17677199	meQTL	glasso	NFYA	cg09243021
rs17677199	meQTL	glasso	NFYA	cg16190211
rs17677199	meQTL	glasso	NFYA	cg19542048
rs17677199	meQTL	glasso	E2F4	cg09243021
rs17677199	meQTL	glasso	E2F4	cg16190211
rs17677199	meQTL	glasso	CDC37	JMJD7-PLA2G4B
rs17677199	meQTL	glasso	SPTBN5	rs17677199
rs17677199	meQTL	glasso	TMEM139	cg09243021
rs17677199	meQTL	glasso	cg16190211	cg19542048
rs17677199	meQTL	bdgraph	MAX	YY1
rs17677199	meQTL	bdgraph	MAX	cg09563216
rs17677199	meQTL	bdgraph	PML	NFYB
rs17677199	meQTL	bdgraph	PML	YY1
rs17677199	meQTL	bdgraph	PML	HMGN3
rs17677199	meQTL	bdgraph	PML	HDAC1
rs17677199	meQTL	bdgraph	PML	cg13176979
rs17677199	meQTL	bdgraph	NFYB	NFYA
rs17677199	meQTL	bdgraph	NFYB	cg09563216
rs17677199	meQTL	bdgraph	NFYB	cg09243021
rs17677199	meQTL	bdgraph	MRPS21	HMGN3
rs17677199	meQTL	bdgraph	MGA	E2F4
rs17677199	meQTL	bdgraph	MGA	rs17677199
rs17677199	meQTL	bdgraph	YY1	HDAC1
rs17677199	meQTL	bdgraph	YY1	cg13176979
rs17677199	meQTL	bdgraph	NFYA	cg09243021
rs17677199	meQTL	bdgraph	E2F4	HMGN3
rs17677199	meQTL	bdgraph	E2F4	cg13176979
rs17677199	meQTL	bdgraph	E2F4	cg09243021
rs17677199	meQTL	bdgraph	E2F4	cg16190211
rs17677199	meQTL	bdgraph	CDC37	JMJD7-PLA2G4B
rs17677199	meQTL	bdgraph	SPTBN5	rs17677199
rs17677199	meQTL	bdgraph	cg16190211	cg19542048
rs17850402	meQTL	glasso	FBXL19	CDK9
rs17850402	meQTL	glasso	SETD1A	CREBBP
rs17850402	meQTL	glasso	RUNX1	cg20150887
rs17850402	meQTL	glasso	RNF40	CDK9
rs17850402	meQTL	glasso	RNF40	rs17850402
rs17850402	meQTL	glasso	PHKG2	rs17850402
rs17850402	meQTL	glasso	STX4	rs17850402
rs17850402	meQTL	glasso	CDK9	HEXIM1
rs17850402	meQTL	glasso	CDK9	cg27094244
rs17850402	meQTL	glasso	CDK9	cg03200166
rs17850402	meQTL	glasso	ITGAL	rs17850402
rs17850402	meQTL	glasso	C16orf93	rs17850402
rs17850402	meQTL	glasso	CREBBP	SRCAP
rs17850402	meQTL	glasso	SP1	cg01621268
rs17850402	meQTL	glasso	ACBD4	cg20150887
rs17850402	meQTL	glasso	PLCD3	cg20150887
rs17850402	meQTL	glasso	HSD3B7	rs17850402
rs17850402	meQTL	bdgraph	FBXL19	CDK9
rs17850402	meQTL	bdgraph	SETD1A	ITGAL
rs17850402	meQTL	bdgraph	SETD1A	CREBBP
rs17850402	meQTL	bdgraph	RUNX1	CREBBP
rs17850402	meQTL	bdgraph	RNF40	CDK9
rs17850402	meQTL	bdgraph	RNF40	SP1
rs17850402	meQTL	bdgraph	RNF40	rs17850402
rs17850402	meQTL	bdgraph	PHKG2	rs17850402
rs17850402	meQTL	bdgraph	STX4	rs17850402
rs17850402	meQTL	bdgraph	CDK9	CREBBP
rs17850402	meQTL	bdgraph	CDK9	PRR14
rs17850402	meQTL	bdgraph	CDK9	HEXIM1
rs17850402	meQTL	bdgraph	CDK9	cg27094244
rs17850402	meQTL	bdgraph	CDK9	cg03200166
rs17850402	meQTL	bdgraph	PLCH2	ITGAL
rs17850402	meQTL	bdgraph	ITGAL	rs17850402
rs17850402	meQTL	bdgraph	C16orf93	PRR14
rs17850402	meQTL	bdgraph	C16orf93	rs17850402
rs17850402	meQTL	bdgraph	CREBBP	SRCAP
rs17850402	meQTL	bdgraph	PRR14	SP1
rs17850402	meQTL	bdgraph	SP1	cg01621268
rs17850402	meQTL	bdgraph	ZNF689	rs17850402
rs17850402	meQTL	bdgraph	ACBD4	cg20150887
rs17850402	meQTL	bdgraph	PLCD3	cg20150887
rs17850402	meQTL	bdgraph	HSD3B7	rs17850402
rs17850402	meQTL	bdgraph	cg01947769	cg22502001
rs17850402	meQTL	bdgraph	cg01621268	rs17850402
rs17850402	meQTL	bdgraph	cg27094244	cg03200166
rs2016598	meQTL	glasso	TM4SF19	ZNF571
rs2016598	meQTL	glasso	TM4SF19	ZNF585A
rs2016598	meQTL	glasso	TM4SF19	TCF12
rs2016598	meQTL	glasso	TM4SF19	CREBBP
rs2016598	meQTL	glasso	TM4SF19	SPI1
rs2016598	meQTL	glasso	TM4SF19	ZNF540
rs2016598	meQTL	glasso	ZNF383	CHD4
rs2016598	meQTL	glasso	ZNF383	ZNF571
rs2016598	meQTL	glasso	ZNF383	TCF12
rs2016598	meQTL	glasso	ZNF383	EBF1
rs2016598	meQTL	glasso	ZNF383	ZNF540
rs2016598	meQTL	glasso	ZNF383	SIPA1L3
rs2016598	meQTL	glasso	ZNF383	ETAA1
rs2016598	meQTL	glasso	CHD4	TBP
rs2016598	meQTL	glasso	CHD4	TCF12
rs2016598	meQTL	glasso	CHD4	CBX5
rs2016598	meQTL	glasso	CHD4	SIPA1L3
rs2016598	meQTL	glasso	XRCC6	ERG
rs2016598	meQTL	glasso	XRCC6	MYC
rs2016598	meQTL	glasso	XRCC6	ZNF585A
rs2016598	meQTL	glasso	XRCC6	CREBBP
rs2016598	meQTL	glasso	TBP	ERG
rs2016598	meQTL	glasso	TBP	TAF1
rs2016598	meQTL	glasso	TBP	LPAR5
rs2016598	meQTL	glasso	TBP	TCF12
rs2016598	meQTL	glasso	TBP	TMC6
rs2016598	meQTL	glasso	TBP	CBX5
rs2016598	meQTL	glasso	TBP	SNHG11
rs2016598	meQTL	glasso	TBP	cg05445326
rs2016598	meQTL	glasso	TBP	cg13314965
rs2016598	meQTL	glasso	TBP	cg15044270
rs2016598	meQTL	glasso	TBP	cg23250593
rs2016598	meQTL	glasso	TBP	cg19646897
rs2016598	meQTL	glasso	PHF20L1	ERG
rs2016598	meQTL	glasso	PHF20L1	STAT5A
rs2016598	meQTL	glasso	PHF20L1	TAF1
rs2016598	meQTL	glasso	PHF20L1	SPI1
rs2016598	meQTL	glasso	PHF20L1	SNHG11
rs2016598	meQTL	glasso	ERG	TAF1
rs2016598	meQTL	glasso	ERG	TCF12
rs2016598	meQTL	glasso	ERG	CREBBP
rs2016598	meQTL	glasso	ERG	NIPBL
rs2016598	meQTL	glasso	ERG	TMC6
rs2016598	meQTL	glasso	ERG	SNHG11
rs2016598	meQTL	glasso	ERG	STYXL1
rs2016598	meQTL	glasso	ERG	cg13314965
rs2016598	meQTL	glasso	ERG	cg01749784
rs2016598	meQTL	glasso	ERG	cg03925294
rs2016598	meQTL	glasso	ERG	cg11185456
rs2016598	meQTL	glasso	ERG	cg12092507
rs2016598	meQTL	glasso	ERG	cg14836839
rs2016598	meQTL	glasso	ERG	cg06424065
rs2016598	meQTL	glasso	ERG	cg24637308
rs2016598	meQTL	glasso	ERG	cg06789686
rs2016598	meQTL	glasso	STAT5A	NIPBL
rs2016598	meQTL	glasso	STAT5A	CBX5
rs2016598	meQTL	glasso	STAT5A	EBF1
rs2016598	meQTL	glasso	STAT5A	cg05734973
rs2016598	meQTL	glasso	DNHD1	ZFYVE20
rs2016598	meQTL	glasso	DNHD1	DFFB
rs2016598	meQTL	glasso	DNHD1	ZNF573
rs2016598	meQTL	glasso	DNHD1	ZNF540
rs2016598	meQTL	glasso	DNHD1	ITK
rs2016598	meQTL	glasso	TMEM71	MYC
rs2016598	meQTL	glasso	TMEM71	ILK
rs2016598	meQTL	glasso	TMEM71	TMC6
rs2016598	meQTL	glasso	TMEM71	cg05598678
rs2016598	meQTL	glasso	TMEM71	cg27159719
rs2016598	meQTL	glasso	ZNF781	ZNF540
rs2016598	meQTL	glasso	ZNF781	rs2016598
rs2016598	meQTL	glasso	TAF1	CREBBP
rs2016598	meQTL	glasso	TAF1	SPI1
rs2016598	meQTL	glasso	TAF1	cg05445326
rs2016598	meQTL	glasso	TAF1	cg13314965
rs2016598	meQTL	glasso	TAF1	cg15044270
rs2016598	meQTL	glasso	TAF1	cg19646897
rs2016598	meQTL	glasso	TAF1	cg09413013
rs2016598	meQTL	glasso	ZFYVE20	SIPA1L3
rs2016598	meQTL	glasso	ZFYVE20	cg05734973
rs2016598	meQTL	glasso	DFFB	ZNF573
rs2016598	meQTL	glasso	DFFB	SIPA1L3
rs2016598	meQTL	glasso	DFFB	ITK
rs2016598	meQTL	glasso	DFFB	WFS1
rs2016598	meQTL	glasso	ZNF573	MYC
rs2016598	meQTL	glasso	ZNF573	SIPA1L3
rs2016598	meQTL	glasso	ZNF573	rs2016598
rs2016598	meQTL	glasso	ZNF571	ZNF540
rs2016598	meQTL	glasso	ZNF571	SIPA1L3
rs2016598	meQTL	glasso	ZNF571	rs2016598
rs2016598	meQTL	glasso	MYC	TCF12
rs2016598	meQTL	glasso	MYC	CREBBP
rs2016598	meQTL	glasso	MYC	TMC6
rs2016598	meQTL	glasso	MYC	CBX5
rs2016598	meQTL	glasso	MYC	SPI1
rs2016598	meQTL	glasso	MYC	EBF1
rs2016598	meQTL	glasso	MYC	ZNF540
rs2016598	meQTL	glasso	MYC	cg06178315
rs2016598	meQTL	glasso	MYC	cg22157494
rs2016598	meQTL	glasso	MYC	cg05445326
rs2016598	meQTL	glasso	MYC	cg13314965
rs2016598	meQTL	glasso	MYC	cg15044270
rs2016598	meQTL	glasso	MYC	cg23250593
rs2016598	meQTL	glasso	MYC	cg05147525
rs2016598	meQTL	glasso	MYC	cg14836839
rs2016598	meQTL	glasso	MYC	cg05890898
rs2016598	meQTL	glasso	ILK	ZNF585A
rs2016598	meQTL	glasso	ILK	ITK
rs2016598	meQTL	glasso	LPAR5	SPI1
rs2016598	meQTL	glasso	CTCF	cg00489772
rs2016598	meQTL	glasso	CTCF	cg04289045
rs2016598	meQTL	glasso	CTCF	cg06178315
rs2016598	meQTL	glasso	CTCF	cg22157494
rs2016598	meQTL	glasso	CTCF	cg22671931
rs2016598	meQTL	glasso	CTCF	cg01749784
rs2016598	meQTL	glasso	CTCF	cg22866565
rs2016598	meQTL	glasso	CTCF	cg07741805
rs2016598	meQTL	glasso	CTCF	cg23597162
rs2016598	meQTL	glasso	CTCF	cg13719712
rs2016598	meQTL	glasso	CTCF	cg12092507
rs2016598	meQTL	glasso	CTCF	cg05890898
rs2016598	meQTL	glasso	CTCF	cg16964673
rs2016598	meQTL	glasso	ZNF585A	SIPA1L3
rs2016598	meQTL	glasso	ZNF585B	ZFP30
rs2016598	meQTL	glasso	ZNF585B	CBX5
rs2016598	meQTL	glasso	ZNF585B	ZNF540
rs2016598	meQTL	glasso	HKR1	rs2016598
rs2016598	meQTL	glasso	TCF12	NIPBL
rs2016598	meQTL	glasso	TCF12	EBF1
rs2016598	meQTL	glasso	TCF12	SNHG11
rs2016598	meQTL	glasso	TCF12	STYXL1
rs2016598	meQTL	glasso	TCF12	cg05445326
rs2016598	meQTL	glasso	TCF12	cg13314965
rs2016598	meQTL	glasso	TCF12	cg15044270
rs2016598	meQTL	glasso	TCF12	cg23250593
rs2016598	meQTL	glasso	TCF12	cg22866565
rs2016598	meQTL	glasso	TCF12	cg05598678
rs2016598	meQTL	glasso	TCF12	cg10054641
rs2016598	meQTL	glasso	TCF12	cg27159719
rs2016598	meQTL	glasso	TCF12	cg12092507
rs2016598	meQTL	glasso	TCF12	cg05890898
rs2016598	meQTL	glasso	TCF12	cg23313885
rs2016598	meQTL	glasso	CREBBP	SPI1
rs2016598	meQTL	glasso	CREBBP	EBF1
rs2016598	meQTL	glasso	NIPBL	SUZ12
rs2016598	meQTL	glasso	NIPBL	CBX5
rs2016598	meQTL	glasso	NIPBL	EBF1
rs2016598	meQTL	glasso	NIPBL	STYXL1
rs2016598	meQTL	glasso	NIPBL	cg05147525
rs2016598	meQTL	glasso	ZNF793	rs2016598
rs2016598	meQTL	glasso	ZFP30	EBF1
rs2016598	meQTL	glasso	ZFP30	ZNF540
rs2016598	meQTL	glasso	SPI1	ITK
rs2016598	meQTL	glasso	SPI1	cg05445326
rs2016598	meQTL	glasso	SPI1	cg05734973
rs2016598	meQTL	glasso	SPI1	cg13314965
rs2016598	meQTL	glasso	SPI1	cg15044270
rs2016598	meQTL	glasso	SPI1	cg22257374
rs2016598	meQTL	glasso	SPI1	cg23250593
rs2016598	meQTL	glasso	SPI1	cg18370682
rs2016598	meQTL	glasso	SPI1	cg19646897
rs2016598	meQTL	glasso	SPI1	cg05598678
rs2016598	meQTL	glasso	SPI1	cg10054641
rs2016598	meQTL	glasso	SPI1	cg27159719
rs2016598	meQTL	glasso	SPI1	cg14836839
rs2016598	meQTL	glasso	SPI1	cg05890898
rs2016598	meQTL	glasso	SPI1	cg23313885
rs2016598	meQTL	glasso	EBF1	STYXL1
rs2016598	meQTL	glasso	EBF1	cg18370682
rs2016598	meQTL	glasso	EBF1	cg19480385
rs2016598	meQTL	glasso	EBF1	cg05890898
rs2016598	meQTL	glasso	ZNF540	SIPA1L3
rs2016598	meQTL	glasso	ZNF540	rs2016598
rs2016598	meQTL	glasso	cg00489772	cg04289045
rs2016598	meQTL	glasso	cg00489772	cg06178315
rs2016598	meQTL	glasso	cg00489772	cg22157494
rs2016598	meQTL	glasso	cg00489772	cg22671931
rs2016598	meQTL	glasso	cg00489772	cg18370682
rs2016598	meQTL	glasso	cg00489772	cg16964673
rs2016598	meQTL	glasso	cg04289045	cg22157494
rs2016598	meQTL	glasso	cg04289045	cg16964673
rs2016598	meQTL	glasso	cg06178315	cg22157494
rs2016598	meQTL	glasso	cg06178315	cg22671931
rs2016598	meQTL	glasso	cg06178315	cg05734973
rs2016598	meQTL	glasso	cg06178315	cg16964673
rs2016598	meQTL	glasso	cg22157494	cg22671931
rs2016598	meQTL	glasso	cg22157494	cg18370682
rs2016598	meQTL	glasso	cg22157494	cg16964673
rs2016598	meQTL	glasso	cg22671931	cg22257374
rs2016598	meQTL	glasso	cg05445326	cg13314965
rs2016598	meQTL	glasso	cg05445326	cg15044270
rs2016598	meQTL	glasso	cg05445326	cg23250593
rs2016598	meQTL	glasso	cg05734973	cg22257374
rs2016598	meQTL	glasso	cg05734973	cg22866565
rs2016598	meQTL	glasso	cg13314965	cg15044270
rs2016598	meQTL	glasso	cg13314965	cg23250593
rs2016598	meQTL	glasso	cg13314965	cg05598678
rs2016598	meQTL	glasso	cg13314965	cg10054641
rs2016598	meQTL	glasso	cg13314965	rs2016598
rs2016598	meQTL	glasso	cg15044270	cg23250593
rs2016598	meQTL	glasso	cg15044270	cg10054641
rs2016598	meQTL	glasso	cg15044270	cg23313885
rs2016598	meQTL	glasso	cg22257374	cg23597162
rs2016598	meQTL	glasso	cg22257374	cg00715122
rs2016598	meQTL	glasso	cg22257374	cg05890898
rs2016598	meQTL	glasso	cg23250593	cg10054641
rs2016598	meQTL	glasso	cg03877332	cg03925294
rs2016598	meQTL	glasso	cg03925294	cg18346182
rs2016598	meQTL	glasso	cg03925294	cg06424065
rs2016598	meQTL	glasso	cg22866565	cg23597162
rs2016598	meQTL	glasso	cg22866565	cg00715122
rs2016598	meQTL	glasso	cg22866565	rs2016598
rs2016598	meQTL	glasso	cg05598678	cg10054641
rs2016598	meQTL	glasso	cg05598678	cg27159719
rs2016598	meQTL	glasso	cg05598678	cg18346182
rs2016598	meQTL	glasso	cg05598678	cg23313885
rs2016598	meQTL	glasso	cg05598678	rs2016598
rs2016598	meQTL	glasso	cg10054641	cg18346182
rs2016598	meQTL	glasso	cg10054641	cg23313885
rs2016598	meQTL	glasso	cg10054641	rs2016598
rs2016598	meQTL	glasso	cg01833234	cg10208301
rs2016598	meQTL	glasso	cg01833234	cg11185456
rs2016598	meQTL	glasso	cg01833234	cg24637308
rs2016598	meQTL	glasso	cg10208301	cg11185456
rs2016598	meQTL	glasso	cg10208301	cg24637308
rs2016598	meQTL	glasso	cg11185456	cg24637308
rs2016598	meQTL	glasso	cg14836839	cg06789686
rs2016598	meQTL	bdgraph	TM4SF19	TCF12
rs2016598	meQTL	bdgraph	ZNF383	ZNF540
rs2016598	meQTL	bdgraph	CHD4	TCF12
rs2016598	meQTL	bdgraph	CHD4	CREBBP
rs2016598	meQTL	bdgraph	CHD4	CBX5
rs2016598	meQTL	bdgraph	XRCC6	ERG
rs2016598	meQTL	bdgraph	XRCC6	MYC
rs2016598	meQTL	bdgraph	XRCC6	CREBBP
rs2016598	meQTL	bdgraph	TBP	MYC
rs2016598	meQTL	bdgraph	TBP	TCF12
rs2016598	meQTL	bdgraph	TBP	TMC6
rs2016598	meQTL	bdgraph	TBP	cg05445326
rs2016598	meQTL	bdgraph	TBP	cg13314965
rs2016598	meQTL	bdgraph	TBP	cg15044270
rs2016598	meQTL	bdgraph	TBP	cg23250593
rs2016598	meQTL	bdgraph	TBP	cg19646897
rs2016598	meQTL	bdgraph	PHF20L1	STAT5A
rs2016598	meQTL	bdgraph	ERG	TCF12
rs2016598	meQTL	bdgraph	ERG	CREBBP
rs2016598	meQTL	bdgraph	ERG	NIPBL
rs2016598	meQTL	bdgraph	ERG	cg13314965
rs2016598	meQTL	bdgraph	ERG	cg15044270
rs2016598	meQTL	bdgraph	ERG	cg01749784
rs2016598	meQTL	bdgraph	ERG	cg00715122
rs2016598	meQTL	bdgraph	ERG	cg11185456
rs2016598	meQTL	bdgraph	ERG	cg12092507
rs2016598	meQTL	bdgraph	ERG	cg14836839
rs2016598	meQTL	bdgraph	ERG	cg24637308
rs2016598	meQTL	bdgraph	ERG	cg06789686
rs2016598	meQTL	bdgraph	STAT5A	CBX5
rs2016598	meQTL	bdgraph	STAT5A	EBF1
rs2016598	meQTL	bdgraph	STAT5A	cg05734973
rs2016598	meQTL	bdgraph	TMEM71	MYC
rs2016598	meQTL	bdgraph	TMEM71	ILK
rs2016598	meQTL	bdgraph	TMEM71	cg27159719
rs2016598	meQTL	bdgraph	ZNF781	rs2016598
rs2016598	meQTL	bdgraph	TAF1	SPI1
rs2016598	meQTL	bdgraph	TAF1	cg05445326
rs2016598	meQTL	bdgraph	TAF1	cg15044270
rs2016598	meQTL	bdgraph	TAF1	cg19646897
rs2016598	meQTL	bdgraph	ZFYVE20	cg05734973
rs2016598	meQTL	bdgraph	DFFB	SIPA1L3
rs2016598	meQTL	bdgraph	ZNF573	rs2016598
rs2016598	meQTL	bdgraph	ZNF571	rs2016598
rs2016598	meQTL	bdgraph	MYC	TCF12
rs2016598	meQTL	bdgraph	MYC	CREBBP
rs2016598	meQTL	bdgraph	MYC	NIPBL
rs2016598	meQTL	bdgraph	MYC	SPI1
rs2016598	meQTL	bdgraph	MYC	cg06178315
rs2016598	meQTL	bdgraph	MYC	cg22157494
rs2016598	meQTL	bdgraph	MYC	cg22671931
rs2016598	meQTL	bdgraph	MYC	cg05445326
rs2016598	meQTL	bdgraph	MYC	cg13314965
rs2016598	meQTL	bdgraph	MYC	cg15044270
rs2016598	meQTL	bdgraph	MYC	cg23250593
rs2016598	meQTL	bdgraph	MYC	cg14836839
rs2016598	meQTL	bdgraph	MYC	cg05890898
rs2016598	meQTL	bdgraph	ILK	ITK
rs2016598	meQTL	bdgraph	LPAR5	SPI1
rs2016598	meQTL	bdgraph	CTCF	cg00489772
rs2016598	meQTL	bdgraph	CTCF	cg04289045
rs2016598	meQTL	bdgraph	CTCF	cg06178315
rs2016598	meQTL	bdgraph	CTCF	cg22157494
rs2016598	meQTL	bdgraph	CTCF	cg22671931
rs2016598	meQTL	bdgraph	CTCF	cg22866565
rs2016598	meQTL	bdgraph	CTCF	cg07741805
rs2016598	meQTL	bdgraph	CTCF	cg05890898
rs2016598	meQTL	bdgraph	CTCF	cg16964673
rs2016598	meQTL	bdgraph	ZNF585A	CBX5
rs2016598	meQTL	bdgraph	HKR1	rs2016598
rs2016598	meQTL	bdgraph	TCF12	cg05445326
rs2016598	meQTL	bdgraph	TCF12	cg13314965
rs2016598	meQTL	bdgraph	TCF12	cg15044270
rs2016598	meQTL	bdgraph	TCF12	cg23250593
rs2016598	meQTL	bdgraph	TCF12	cg05598678
rs2016598	meQTL	bdgraph	TCF12	cg10054641
rs2016598	meQTL	bdgraph	TCF12	cg27159719
rs2016598	meQTL	bdgraph	TCF12	cg12092507
rs2016598	meQTL	bdgraph	CREBBP	EBF1
rs2016598	meQTL	bdgraph	NIPBL	CBX5
rs2016598	meQTL	bdgraph	NIPBL	cg05147525
rs2016598	meQTL	bdgraph	SPI1	EBF1
rs2016598	meQTL	bdgraph	SPI1	cg05445326
rs2016598	meQTL	bdgraph	SPI1	cg05734973
rs2016598	meQTL	bdgraph	SPI1	cg13314965
rs2016598	meQTL	bdgraph	SPI1	cg15044270
rs2016598	meQTL	bdgraph	SPI1	cg22257374
rs2016598	meQTL	bdgraph	SPI1	cg23250593
rs2016598	meQTL	bdgraph	SPI1	cg10054641
rs2016598	meQTL	bdgraph	SPI1	cg14836839
rs2016598	meQTL	bdgraph	SPI1	cg05890898
rs2016598	meQTL	bdgraph	EBF1	cg18370682
rs2016598	meQTL	bdgraph	EBF1	cg19480385
rs2016598	meQTL	bdgraph	EBF1	cg05890898
rs2016598	meQTL	bdgraph	ZNF540	rs2016598
rs2016598	meQTL	bdgraph	cg00489772	cg16964673
rs2016598	meQTL	bdgraph	cg04289045	cg22157494
rs2016598	meQTL	bdgraph	cg06178315	cg22157494
rs2016598	meQTL	bdgraph	cg06178315	cg22671931
rs2016598	meQTL	bdgraph	cg05445326	cg13314965
rs2016598	meQTL	bdgraph	cg05734973	cg22257374
rs2016598	meQTL	bdgraph	cg13314965	cg15044270
rs2016598	meQTL	bdgraph	cg13314965	cg23250593
rs2016598	meQTL	bdgraph	cg15044270	cg23250593
rs2016598	meQTL	bdgraph	cg03925294	cg18346182
rs2016598	meQTL	bdgraph	cg03925294	cg06424065
rs2016598	meQTL	bdgraph	cg22866565	cg23597162
rs2016598	meQTL	bdgraph	cg22866565	cg00715122
rs2016598	meQTL	bdgraph	cg22866565	cg12092507
rs2016598	meQTL	bdgraph	cg22866565	rs2016598
rs2016598	meQTL	bdgraph	cg05598678	cg10054641
rs2016598	meQTL	bdgraph	cg05598678	cg27159719
rs2016598	meQTL	bdgraph	cg10054641	cg23313885
rs2016598	meQTL	bdgraph	cg01833234	cg10208301
rs2016598	meQTL	bdgraph	cg01833234	cg24637308
rs2016598	meQTL	bdgraph	cg10208301	cg11185456
rs2016598	meQTL	bdgraph	cg11185456	cg24637308
rs2016598	meQTL	bdgraph	cg14836839	cg06789686
rs2062991	meQTL	glasso	DUSP22	IRF4
rs2062991	meQTL	glasso	DUSP22	cg03395511
rs2062991	meQTL	glasso	DUSP22	cg05064044
rs2062991	meQTL	glasso	DUSP22	cg07332563
rs2062991	meQTL	glasso	DUSP22	cg11235426
rs2062991	meQTL	glasso	DUSP22	cg13719228
rs2062991	meQTL	glasso	DUSP22	cg15383120
rs2062991	meQTL	glasso	DUSP22	cg18134411
rs2062991	meQTL	glasso	DUSP22	cg21548813
rs2062991	meQTL	glasso	DUSP22	cg26220725
rs2062991	meQTL	glasso	DUSP22	cg09823154
rs2062991	meQTL	glasso	DUSP22	cg18110333
rs2062991	meQTL	glasso	DUSP22	cg26668828
rs2062991	meQTL	glasso	DUSP22	cg01516881
rs2062991	meQTL	glasso	DUSP22	rs2062991
rs2062991	meQTL	glasso	HERC2P4	cg18134411
rs2062991	meQTL	glasso	cg03395511	cg05064044
rs2062991	meQTL	glasso	cg03395511	cg07332563
rs2062991	meQTL	glasso	cg03395511	cg11235426
rs2062991	meQTL	glasso	cg03395511	cg15383120
rs2062991	meQTL	glasso	cg03395511	cg21548813
rs2062991	meQTL	glasso	cg03395511	cg18110333
rs2062991	meQTL	glasso	cg03395511	cg26668828
rs2062991	meQTL	glasso	cg03395511	cg01516881
rs2062991	meQTL	glasso	cg03624871	cg10270150
rs2062991	meQTL	glasso	cg03624871	cg13719228
rs2062991	meQTL	glasso	cg03624871	cg18134411
rs2062991	meQTL	glasso	cg03624871	cg26220725
rs2062991	meQTL	glasso	cg03624871	cg09823154
rs2062991	meQTL	glasso	cg03624871	cg15203214
rs2062991	meQTL	glasso	cg05064044	cg07332563
rs2062991	meQTL	glasso	cg05064044	cg11235426
rs2062991	meQTL	glasso	cg05064044	cg15383120
rs2062991	meQTL	glasso	cg05064044	cg21548813
rs2062991	meQTL	glasso	cg05064044	cg15203214
rs2062991	meQTL	glasso	cg05064044	cg18110333
rs2062991	meQTL	glasso	cg05064044	cg26668828
rs2062991	meQTL	glasso	cg05064044	cg01516881
rs2062991	meQTL	glasso	cg07332563	cg10270150
rs2062991	meQTL	glasso	cg07332563	cg11235426
rs2062991	meQTL	glasso	cg07332563	cg13719228
rs2062991	meQTL	glasso	cg07332563	cg15383120
rs2062991	meQTL	glasso	cg07332563	cg16305516
rs2062991	meQTL	glasso	cg07332563	cg18134411
rs2062991	meQTL	glasso	cg07332563	cg21548813
rs2062991	meQTL	glasso	cg07332563	cg09823154
rs2062991	meQTL	glasso	cg07332563	cg13214185
rs2062991	meQTL	glasso	cg07332563	cg26668828
rs2062991	meQTL	glasso	cg07332563	rs2062991
rs2062991	meQTL	glasso	cg10270150	cg13719228
rs2062991	meQTL	glasso	cg10270150	cg16305516
rs2062991	meQTL	glasso	cg10270150	cg18134411
rs2062991	meQTL	glasso	cg10270150	cg26220725
rs2062991	meQTL	glasso	cg10270150	cg09823154
rs2062991	meQTL	glasso	cg10270150	cg13214185
rs2062991	meQTL	glasso	cg11235426	cg15383120
rs2062991	meQTL	glasso	cg11235426	cg21548813
rs2062991	meQTL	glasso	cg11235426	cg18110333
rs2062991	meQTL	glasso	cg11235426	cg26668828
rs2062991	meQTL	glasso	cg11235426	cg01516881
rs2062991	meQTL	glasso	cg13719228	cg15383120
rs2062991	meQTL	glasso	cg13719228	cg16305516
rs2062991	meQTL	glasso	cg13719228	cg18134411
rs2062991	meQTL	glasso	cg13719228	cg26220725
rs2062991	meQTL	glasso	cg13719228	cg15203214
rs2062991	meQTL	glasso	cg13719228	rs2062991
rs2062991	meQTL	glasso	cg15383120	cg21548813
rs2062991	meQTL	glasso	cg15383120	cg26220725
rs2062991	meQTL	glasso	cg15383120	cg18110333
rs2062991	meQTL	glasso	cg15383120	cg01516881
rs2062991	meQTL	glasso	cg16305516	cg18134411
rs2062991	meQTL	glasso	cg16305516	cg09823154
rs2062991	meQTL	glasso	cg16305516	cg13214185
rs2062991	meQTL	glasso	cg16305516	cg15203214
rs2062991	meQTL	glasso	cg18134411	cg09823154
rs2062991	meQTL	glasso	cg18134411	rs2062991
rs2062991	meQTL	glasso	cg21548813	cg18110333
rs2062991	meQTL	glasso	cg21548813	cg26668828
rs2062991	meQTL	glasso	cg21548813	cg01516881
rs2062991	meQTL	glasso	cg26220725	cg15203214
rs2062991	meQTL	glasso	cg09823154	cg13214185
rs2062991	meQTL	glasso	cg09823154	rs2062991
rs2062991	meQTL	glasso	cg13214185	cg15203214
rs2062991	meQTL	glasso	cg13214185	cg26668828
rs2062991	meQTL	glasso	cg13214185	rs2062991
rs2062991	meQTL	glasso	cg15203214	cg26668828
rs2062991	meQTL	glasso	cg15203214	cg01516881
rs2062991	meQTL	glasso	cg18110333	cg26668828
rs2062991	meQTL	glasso	cg18110333	cg01516881
rs2062991	meQTL	glasso	cg26668828	cg01516881
rs2062991	meQTL	glasso	cg26668828	rs2062991
rs2062991	meQTL	bdgraph	DUSP22	cg03395511
rs2062991	meQTL	bdgraph	DUSP22	cg05064044
rs2062991	meQTL	bdgraph	DUSP22	cg07332563
rs2062991	meQTL	bdgraph	DUSP22	cg11235426
rs2062991	meQTL	bdgraph	DUSP22	cg15383120
rs2062991	meQTL	bdgraph	DUSP22	cg18134411
rs2062991	meQTL	bdgraph	DUSP22	cg21548813
rs2062991	meQTL	bdgraph	DUSP22	cg18110333
rs2062991	meQTL	bdgraph	DUSP22	cg26668828
rs2062991	meQTL	bdgraph	DUSP22	cg01516881
rs2062991	meQTL	bdgraph	cg03624871	cg15203214
rs2062991	meQTL	bdgraph	cg05064044	cg21548813
rs2062991	meQTL	bdgraph	cg05064044	cg26668828
rs2062991	meQTL	bdgraph	cg05064044	cg01516881
rs2062991	meQTL	bdgraph	cg07332563	cg21548813
rs2062991	meQTL	bdgraph	cg10270150	cg13214185
rs2062991	meQTL	bdgraph	cg11235426	cg26668828
rs2062991	meQTL	bdgraph	cg13719228	cg26220725
rs2062991	meQTL	bdgraph	cg15383120	cg18110333
rs2062991	meQTL	bdgraph	cg26220725	cg15203214
rs2062991	meQTL	bdgraph	cg18110333	cg01516881
rs2138019	meQTL	glasso	NDUFAF4	cg23429981
rs2138019	meQTL	glasso	TPO	rs2138019
rs2138019	meQTL	bdgraph	NDUFAF4	cg23429981
rs2138019	meQTL	bdgraph	TPO	rs2138019
rs2138019	meQTL	bdgraph	cg08533336	rs2138019
rs2138019	meQTL	bdgraph	cg00139244	cg05952120
rs2334028	meQTL	glasso	TBP	cg16021909
rs2334028	meQTL	glasso	BCAR3	cg16383389
rs2334028	meQTL	glasso	TRAF3IP1	rs2334028
rs2334028	meQTL	glasso	HDAC1	cg16383389
rs2334028	meQTL	bdgraph	OR2W3	ZNF426
rs2334028	meQTL	bdgraph	OR2W3	ASB1
rs2334028	meQTL	bdgraph	BCAR3	cg16383389
rs2334028	meQTL	bdgraph	cg07594831	cg01405143
rs2334028	meQTL	bdgraph	cg07594831	rs2334028
rs2334028	meQTL	bdgraph	cg01405143	rs2334028
rs2479756	meQTL	glasso	TMCO3	rs2479756
rs2479756	meQTL	glasso	TAF1	UBTF
rs2479756	meQTL	glasso	TAF1	cg06185924
rs2479756	meQTL	glasso	TAF1	cg00026974
rs2479756	meQTL	glasso	CTCF	POLR2A
rs2479756	meQTL	glasso	CTCF	cg07318453
rs2479756	meQTL	glasso	CTCF	cg06185924
rs2479756	meQTL	glasso	DCUN1D2	rs2479756
rs2479756	meQTL	glasso	UBTF	HDAC1
rs2479756	meQTL	glasso	CREBBP	POLR2A
rs2479756	meQTL	glasso	RELA	POLR2A
rs2479756	meQTL	glasso	POLR2A	cg07318453
rs2479756	meQTL	glasso	POLR2A	cg06185924
rs2479756	meQTL	glasso	POLR2A	cg00026974
rs2479756	meQTL	glasso	HDAC1	RB1
rs2479756	meQTL	bdgraph	TMCO3	rs2479756
rs2479756	meQTL	bdgraph	ANKRD17	TAF1
rs2479756	meQTL	bdgraph	ANKRD17	RELA
rs2479756	meQTL	bdgraph	TAF1	UBTF
rs2479756	meQTL	bdgraph	TAF1	CREBBP
rs2479756	meQTL	bdgraph	TAF1	RELA
rs2479756	meQTL	bdgraph	TAF1	RB1
rs2479756	meQTL	bdgraph	TAF1	cg07318453
rs2479756	meQTL	bdgraph	TAF1	cg06185924
rs2479756	meQTL	bdgraph	TAF1	cg00026974
rs2479756	meQTL	bdgraph	ATXN7L3	RELA
rs2479756	meQTL	bdgraph	ATXN7L3	POLR2A
rs2479756	meQTL	bdgraph	CTCF	POLR2A
rs2479756	meQTL	bdgraph	CTCF	cg07318453
rs2479756	meQTL	bdgraph	CTCF	cg06185924
rs2479756	meQTL	bdgraph	DCUN1D2	rs2479756
rs2479756	meQTL	bdgraph	UBTF	HDAC1
rs2479756	meQTL	bdgraph	UBTF	RB1
rs2479756	meQTL	bdgraph	CREBBP	RELA
rs2479756	meQTL	bdgraph	CREBBP	POLR2A
rs2479756	meQTL	bdgraph	RELA	POLR2A
rs2479756	meQTL	bdgraph	RELA	cg00026974
rs2479756	meQTL	bdgraph	POLR2A	cg07318453
rs2479756	meQTL	bdgraph	POLR2A	cg00026974
rs2479756	meQTL	bdgraph	HDAC1	RB1
rs2479756	meQTL	bdgraph	HDAC1	cg06185924
rs2479756	meQTL	bdgraph	cg07318453	cg12904880
rs2479756	meQTL	bdgraph	cg07318453	cg06185924
rs252243	meQTL	glasso	SLX1B-SULT1A4	CRK
rs252243	meQTL	glasso	SLX1B-SULT1A4	BOLA2
rs252243	meQTL	glasso	CRK	BOLA2
rs252243	meQTL	glasso	CRK	STK40
rs252243	meQTL	glasso	BOLA2	STK40
rs252243	meQTL	glasso	CENPA	cg10315993
rs252243	meQTL	glasso	STK40	cg03969070
rs252243	meQTL	glasso	MAP3K14	cg07370464
rs252243	meQTL	glasso	cg03969070	cg16510040
rs252243	meQTL	glasso	cg03969070	cg26487966
rs252243	meQTL	glasso	cg03969070	cg02201215
rs252243	meQTL	glasso	cg03969070	cg07370464
rs252243	meQTL	glasso	cg16510040	cg26487966
rs252243	meQTL	glasso	cg16510040	cg02201215
rs252243	meQTL	glasso	cg16510040	cg07370464
rs252243	meQTL	glasso	cg10315993	cg17334114
rs252243	meQTL	glasso	cg26487966	cg02201215
rs252243	meQTL	glasso	cg26487966	cg07370464
rs252243	meQTL	glasso	cg02201215	cg07370464
rs252243	meQTL	bdgraph	CRK	BOLA2
rs252243	meQTL	bdgraph	CRK	STK40
rs252243	meQTL	bdgraph	BOLA2	SLC7A5P1
rs252243	meQTL	bdgraph	CENPA	cg10315993
rs252243	meQTL	bdgraph	STK40	cg03969070
rs252243	meQTL	bdgraph	cg03969070	cg26487966
rs252243	meQTL	bdgraph	cg03969070	cg02201215
rs252243	meQTL	bdgraph	cg16510040	cg07370464
rs252243	meQTL	bdgraph	cg10315993	cg17334114
rs252243	meQTL	bdgraph	cg17334114	rs252243
rs260464	meQTL	glasso	RBPJ	cg23360388
rs260464	meQTL	glasso	ZNF544	rs260464
rs260464	meQTL	glasso	ZNF274	CBX5
rs260464	meQTL	glasso	CDK9	RB1
rs260464	meQTL	glasso	CDK9	cg19241279
rs260464	meQTL	glasso	DDX58	cg14286514
rs260464	meQTL	glasso	MECP2	CBX5
rs260464	meQTL	glasso	ZNF329	rs260464
rs260464	meQTL	glasso	cg00336149	cg13411554
rs260464	meQTL	glasso	cg00336149	cg15417641
rs260464	meQTL	glasso	cg00336149	cg21188533
rs260464	meQTL	glasso	cg13411554	cg15417641
rs260464	meQTL	glasso	cg13411554	cg21188533
rs260464	meQTL	glasso	cg15417641	cg21188533
rs260464	meQTL	bdgraph	RBPJ	MCTP1
rs260464	meQTL	bdgraph	RBPJ	DDX58
rs260464	meQTL	bdgraph	RBPJ	FKBP1A
rs260464	meQTL	bdgraph	RBPJ	NSFL1C
rs260464	meQTL	bdgraph	RBPJ	ZNF329
rs260464	meQTL	bdgraph	RBPJ	cg07721901
rs260464	meQTL	bdgraph	RBPJ	cg23360388
rs260464	meQTL	bdgraph	MCTP1	RB1
rs260464	meQTL	bdgraph	ZNF544	ZNF329
rs260464	meQTL	bdgraph	ZNF544	rs260464
rs260464	meQTL	bdgraph	ZNF274	CDK9
rs260464	meQTL	bdgraph	ZNF274	CBX5
rs260464	meQTL	bdgraph	CDK9	FKBP1A
rs260464	meQTL	bdgraph	CDK9	RB1
rs260464	meQTL	bdgraph	CDK9	cg19241279
rs260464	meQTL	bdgraph	DDX58	cg14286514
rs260464	meQTL	bdgraph	MECP2	CBX5
rs260464	meQTL	bdgraph	ZNF329	rs260464
rs260464	meQTL	bdgraph	cg00336149	cg13411554
rs260464	meQTL	bdgraph	cg00336149	cg15417641
rs260464	meQTL	bdgraph	cg00336149	cg21188533
rs260464	meQTL	bdgraph	cg13411554	cg21188533
rs260464	meQTL	bdgraph	cg07721901	cg23360388
rs260464	meQTL	bdgraph	cg01613294	rs260464
rs2747429	meQTL	glasso	LRTM2	ZFP57
rs2747429	meQTL	glasso	MAX	TRIM10
rs2747429	meQTL	glasso	MAX	USF1
rs2747429	meQTL	glasso	MAX	MYC
rs2747429	meQTL	glasso	MAX	YY1
rs2747429	meQTL	glasso	MAX	ZFP57
rs2747429	meQTL	glasso	MAX	GLI4
rs2747429	meQTL	glasso	MAX	DDIT3
rs2747429	meQTL	glasso	MAX	cg06709072
rs2747429	meQTL	glasso	MAX	cg02753903
rs2747429	meQTL	glasso	MAX	cg20337385
rs2747429	meQTL	glasso	MAX	cg00624589
rs2747429	meQTL	glasso	MAX	cg01255021
rs2747429	meQTL	glasso	MAX	cg06099246
rs2747429	meQTL	glasso	MAX	cg24377285
rs2747429	meQTL	glasso	MAX	cg27321311
rs2747429	meQTL	glasso	HLA-A	HLA-H
rs2747429	meQTL	glasso	HLA-A	rs2747429
rs2747429	meQTL	glasso	HLA-G	HLA-H
rs2747429	meQTL	glasso	HLA-G	rs2747429
rs2747429	meQTL	glasso	TRIM10	GNAS
rs2747429	meQTL	glasso	TRIM10	PNN
rs2747429	meQTL	glasso	TRIM10	OR11A1
rs2747429	meQTL	glasso	TRIM10	USF1
rs2747429	meQTL	glasso	TRIM10	ZFP57
rs2747429	meQTL	glasso	TRIM10	JUND
rs2747429	meQTL	glasso	TRIM10	GLI4
rs2747429	meQTL	glasso	TRIM10	rs2747429
rs2747429	meQTL	glasso	ERG	PNN
rs2747429	meQTL	glasso	ERG	USF1
rs2747429	meQTL	glasso	ERG	PPP1R11
rs2747429	meQTL	glasso	ERG	POLR2A
rs2747429	meQTL	glasso	ERG	ENGASE
rs2747429	meQTL	glasso	ERG	cg21047367
rs2747429	meQTL	glasso	ERG	cg08477528
rs2747429	meQTL	glasso	ERG	cg10665892
rs2747429	meQTL	glasso	ERG	cg22857963
rs2747429	meQTL	glasso	ERG	cg20337385
rs2747429	meQTL	glasso	HCG4	rs2747429
rs2747429	meQTL	glasso	EZH2	YY1
rs2747429	meQTL	glasso	EZH2	POLR2A
rs2747429	meQTL	glasso	EZH2	cg22857963
rs2747429	meQTL	glasso	EZH2	cg14825413
rs2747429	meQTL	glasso	EZH2	cg24510518
rs2747429	meQTL	glasso	GNAS	DDIT3
rs2747429	meQTL	glasso	IFITM4P	rs2747429
rs2747429	meQTL	glasso	KCNA2	cg06709072
rs2747429	meQTL	glasso	PNN	USF1
rs2747429	meQTL	glasso	PNN	GABBR1
rs2747429	meQTL	glasso	PNN	MYC
rs2747429	meQTL	glasso	PNN	CTCF
rs2747429	meQTL	glasso	PNN	ZFP57
rs2747429	meQTL	glasso	PNN	JUND
rs2747429	meQTL	glasso	PNN	cg20337385
rs2747429	meQTL	glasso	OR11A1	ZFP57
rs2747429	meQTL	glasso	HLA-F	POLR2A
rs2747429	meQTL	glasso	HLA-F	rs2747429
rs2747429	meQTL	glasso	USF1	cg10665892
rs2747429	meQTL	glasso	USF1	cg01817393
rs2747429	meQTL	glasso	USF1	cg17414107
rs2747429	meQTL	glasso	USF1	cg27661264
rs2747429	meQTL	glasso	USF1	cg20954971
rs2747429	meQTL	glasso	USF1	cg01255021
rs2747429	meQTL	glasso	USF1	cg04257105
rs2747429	meQTL	glasso	USF1	cg07105596
rs2747429	meQTL	glasso	USF1	cg20528838
rs2747429	meQTL	glasso	USF1	cg26811638
rs2747429	meQTL	glasso	USF1	cg00943909
rs2747429	meQTL	glasso	USF1	cg08587534
rs2747429	meQTL	glasso	USF1	cg10302550
rs2747429	meQTL	glasso	USF1	cg26534489
rs2747429	meQTL	glasso	GABBR1	ZFP57
rs2747429	meQTL	glasso	GABBR1	ENGASE
rs2747429	meQTL	glasso	GABBR1	rs2747429
rs2747429	meQTL	glasso	MYC	YY1
rs2747429	meQTL	glasso	MYC	JUND
rs2747429	meQTL	glasso	MYC	DDIT3
rs2747429	meQTL	glasso	MYC	cg06709072
rs2747429	meQTL	glasso	MYC	cg02753903
rs2747429	meQTL	glasso	MYC	cg20954971
rs2747429	meQTL	glasso	MYC	cg20337385
rs2747429	meQTL	glasso	MYC	cg14825413
rs2747429	meQTL	glasso	MYC	cg27321311
rs2747429	meQTL	glasso	PPP1R11	rs2747429
rs2747429	meQTL	glasso	YY1	JUND
rs2747429	meQTL	glasso	YY1	POLR2A
[truncated: 194,463 more rows]
